# Supplementary material for: Advancing systemic toxicity risk assessment: Evaluation of a NAM-based toolbox approach
Source: Toxicol Sci. 2024 Dec 18;204(1):79–95. doi: 10.1093/toxsci/kfae159 (PMC11879040; doi:10.1093/toxsci/kfae159)
Supplement: kfae159_Supplementary_Data [file kfae159_supplementary_data.zip]

Archive with 3 entries (2 files):
- kfae159_Supplementary_Data/
- kfae159_Supplementary_Data/toxsci-24-0360-File009.xlsx
- kfae159_Supplementary_Data/toxsci-24-0360-File010.docx
