# Supplementary material for: Advancing systemic toxicity risk assessment: Evaluation of a NAM-based toolbox approach
Source: Toxicol Sci. 2024 Dec 18;204(1):79–95. doi: 10.1093/toxsci/kfae159 (PMC11879040; doi:10.1093/toxsci/kfae159)
Supplement: kfae159_Supplementary_Data [file kfae159_supplementary_data.zip › kfae159_Supplementary_Data/toxsci-24-0360-File009.xlsx]

## Sheet: S1. Risk Classification Sumary
Compound	Use Scenario	Risk Classification*	Risk Classification Reasoning	Reported adverse effects	Reference
1,2-Octanediol	Dermal 5% in Body Lotion	Low risk	Also called Caprylyl glycol, 1,2-octanediol is a common cosmetic ingredient that functions as a humectant. It is currently available on the market in over 160,000 beauty and personal care products (Mintel: accessed 12th July 2023) and has a history of safe use. Exposure level supported by existent toxicological data.	Only notable effects from the literature are site of contact irritation from exposure to high levels of 1,2-octanediol.	[1]
2-Amino-6-chloro-4-nitrophenol	Dermal 2% in Hair Dye	Low risk	2-Amino-6-chloro-4-nitrophenol is a cosmetic ingredient used as a colouring component in oxidative hair dye formulations. It has a history of safe use in products up to 2% supported by an existent consumer risk assessment from the European Scientific Committee on Consumer Products (SCCP/0948/05).	NOAEL of 10 mg/kg bw/day was determined from a 90-day rat study based on increased liver weights, although this wasn't replicated in a separate reproductive and developmental toxicity rat study where no maternal or fetal effects were observed up to 90 mg/kg bw/day.	[2]
2-methyl-1,3-benzenediol	Dermal 1.8% in Hair Dye	Low risk	Also called 2-methylresorcinol, 2-methyl-1,3-benzendiol is used in oxidative and non-oxidative hair dye formulations. It has a history of safe use up to 1.8% in products supported by an existent consumer risk assessment from the European Scientific Committee on Consumer Products (SCCP/1002/06 and SCCP/1206/08).	The NOAEL used in the SCCP risk assessment was determined to be 100 mg/kg bw/day based on body weight changes to rats in a 90-day study. The NOAEL for teratogenicity and maternal toxicity was determined to be 400 mg/kg bw/day.	[3,4]
Aspartame	Oral Dietary Intake 40 mg/kg bw/day	Low risk	Aspartame is used as a food additive and low-calorie sweetener, it is also called E951. Aspartame has a history of safe use supported by an existent consumer risk assessment from the European Food Safety Agency (EFSA) (EFSA-Q-2011-00406).	The current ADI of 40 mg/kg bw/day is set based on a NOAEL of 40 mg/kg bw/day derived from a Investigations have been undertaken to assess the potential impact of aspartame on reproductive toxicity in mice. Anbara et al concluded that high dose administration of aspartame to mice leads to a decrease in the production of pitauitary-testis axis hormones and oxidative stress in the testes.	[5,6]
Azathioprine	Oral 50 mg/day	High risk	Azathoprine is an immunosuppressant used in pre-transplant treatment plans and also in the treatment of auto-immune disorders such as Crohns disease and rheumatoid arthritis. This is the low end of a daily treatment regimen for people with autoimmune diseases and as such is designed to have a systemic effect.	In a study of korean pediatric patients, 136 out of 174 patients suffered adverse events as a result of ~1 mg/kg/day azathioprine treatment. These included leukopenia, hair loss, liver toxicity and sepsis. Another study of 326 adult patients found similar results with the most common side effect attributable to azathioprine treatment being leukopenia and hair loss.	[7, 8]
	Oral 300mg initial treatment then 225 mg/day maintenance	High risk	This is the upper limit of short-term treatment to prevent rejection of transplant organs and as such is intended to have a systemic effect.	This treatment plan is intended to suppress the immune system of patients awaiting transplant surgery and therefore would be a high risk exposure from the perspective of consumer goods.
Benzocaine	Dermal 20% in Gel	High risk	Benzocaine is most commonly used as an oral analgesic to treat mouth ulcers. It can be adminstered in spray, lozenge or gel form. There is evidence associating dermal benzocaine application with incidences of methaemoglobinemia as well as other adverse events.	Of the 218 adverse event reports identified by Moore et al, 136 were related to methaemaglobinemia with 2 cases resulting in deaths and 107 resulting in serious events.	[9]
Butylated Hydroxyanisole	Oral Dietary Intake – 1 mg/kg bw/day	Low risk	Also called BHA and E 320, butylated hydroxyanisole is an antioxidant used as a food additive. It has a history of safe use based on extensive toxicological studies undertaken. This ADI was determined by the European Food Standard Agency (EFSA) in the 2011 re-evaluation of their scientific opinion (EFSA-Q-2011-00343).	The current ADI of 1 mg/kg bw/day is set based on a NOAEL of 100 mg/kg bw/day derived from a multi-generational rat study where growth retardation, increased mortality and behavioural effects in pups were noted. Original scientific opinions from 1989 used a NOAEL derived from the observed forestomach effects however this was reconsidered in 2011 following consideration of the relevance of foresto…	[10]
Butylparaben	Dermal 0.19% in Body Lotion	Low risk	Also called butyl 4-hydroxybenzoate, butylparaben is used as a preservative in cosmetics. It has a history of safe use up to 0.14% (as acid) and 0.197% (as ester) supported by an existent consumer risk assessment from the Scientific Committee on Consumer Safety (SCCS/1651/23)	There is no direct evidence of systemic effects as a results of butylparaben use in cosmetics.	[11]
Cetirizine dihydrochloride	Oral 10mg solution	High risk	Cetirizine dihydrochloride is an antihistamine used to relieve symptoms of allergy, most commonly for conditions such allergic rhinitis, dermatitis and urticaria. It is designed to have a systemic effect at the recommended dosage and therefore would be high risk from a consumer good perspective. There are also reports of adverse events resulting from 10mg/day oral administration of cetirizine.	In a study looking at the FDA database of adverse events (FAERS) for the most common oral antihistamines (fexofenadine, loratidine and cetirizine) from 2010 - 2019, cetirizine had the most cases reported in Italy. The most commonly reported adverse events as recorded in Eudravigilance (accessed 17.08.23) included effects related to the administration site but also nervous system disorders. There …	[12-14]
	Oral 10mg tablet	High risk
Chlorpyrifos	Oral 0.1 mg/kg	High risk	Chlorpyrifos is an organophosphate insecticide previously approved for use in agriculture and that consumers may have come into contact with through residues on food. However, since 2019 it has been banned for use in the EU and, based on the available toxicological information, no safe dose has been identified by the European Food Standards Agency (EFSA) (EFSA-Q-2019-00619). In a study conducted …	Historically chlorpyrifos has been approved for use as a pesticide with an oral reference dose of 0.01 mg/kg bw/day derived from human studies with a NOAEL of 0.1 mg/kg bw/day and using an intra-species variability safety factor of 10. Chlorpyrifos inhibits cholinesterase as its leading mechanism of toxicity in all species leading to nervous system effects ranging from headaches and blurred visio…	[15-18]
Cyclamate	Oral Dietary Intake 7 mg/kg bw/day	Low risk	Sodium cyclamate, also called E952 (ii), is used as an artificial sweetener. It has a history of safe use supported by existent toxicological data and assessed by the Scientific Committee on Food (SCF/CS/EDUL/192 final)	The current ADI of 7mg/kg bw/day is based on a NOAEL of 100 mg/kg bw/day derived from a 90 day rat study where the rats were adminstered cyclohexylamine (CHA: the major metabolite of cyclamate. Testicular toxicity was observed in animals treated with 200 mg/kg bw/day and higher levels of cyclohexylamine including testicular atrophy and giant cell formation. These effects were not observed in mice…	[19-22]
Cyclophosphamide	IV 3 mg/kg bw/day	High risk	Cyclophosphamide is an alkylating agent with a variety of medicinal benefits. It is used to treat some forms of cancer, including luekaemia and lymphoma via intravenous injection (some oral uses are listed). This is the lower limit of a daily treatment regime.	Adverse effects of treatment with cyclophosphamide are known to be alopecia, much like other chemotherapy drugs, however sterility and birth defects are also associated with cyclophosphamide treatment.	[23, 24]
	IV 40 mg/kg bw/day 3 weekly	High risk	This is the upper limit of high-dose intermittent treatment, with therapy-free intervals of 21-28 days.
	IV 60 mg/kg bw/day for 2 days	High risk	Cyclophosphasmide, as a nitrogen mustard, also has immunosuppressive properties. This is the upper limit of a short-term treatment preparation for a bone marrow transplantation.
Cypermethrin	Oral, residue, 0.005 mg/kg bw/day	Low risk	Cypermethrin is a synthetic pyrethroid, widely used as an insecticide in the EU. It has a history of safe use and exposure level at this ADI is supported by existent toxicological data as concluded by EFSA (2018) (EFSA-Q-2014-00715).	Whilst there are no expected effects at the ADI, overdose with cypermethrin can lead to neurological or cardiac emergencies with rare cases resulting in prolonged bradycardia.	[25, 26]
DEET	Dermal 15% in Sun Lotion	Low risk	Also known as N,N-diethyl-m-toluamide, is a widely used synthetic insect repellents. It has been in use by the general public since 1957 after initial use by the american military. DEET has a history of safe use in dermal applications supported by existent toxicological data and assessments carried out by the US EPA and the Candian Pest Management Regulatory Agency (RRD2002-01).	Whilst DEET has a history of use across over 40 years in the US and EU, there have been case reports published suggesting a possible link between the use of products containing DEET and neurological effects such as seizures. The EPA review goes into depth commenting on the likelihood of there being a causal relationship when compared with the incidence of seizures in non-DEET exposed populations …	[27, 28]
Dexamethasone	Oral tablet 0.5 mg/day	High risk	Dexamethasone is a corticosteroid used known for its anti-inflammatory properties. It is indicated in the treatment of conditions like rheumatoid arthritis. This is the lower limit of daily treatment regime as recommended by the NHS	Dexamethasone has been associated with cases of hyperglycaemia in clinical trial reports. The most commonly reported adverse events as recorded in Eudravigilance (accessed 17.08.23) included effects related to the administration site but also infections/infestations and blood and lymphatic system disorders.	[29, 30]
	Oral tablet 10 mg/day	High risk	Upper limit of daily treatment regime as recommended by the NHS.
Digoxin	Oral 1.5 mg/day, 0.25 mg/day maintenance	High risk	Digoxin is a cardiac glycoside that is used to treat congestive heart failures or given to patients with arrhythmias. Typical treatment schedules begin with a larger dose followed by a lower maintenance dose for a prolonged period.	Cardiac glycosides are known to affect the cardiovascular, neurological and gastrointestinal systems. Whilst digoxin is used to treat arrhythmias, high doses can cause dysrhythmia and in some cases fatal ventricular tachycardia [ref needed]. Acute toxicity presents with gastrointestinal symptoms followed by neurologic symptoms, whereas chronic toxicity presents with neurologic symptoms first [ref…	[31, 32]
	Oral, poisoning, 10 mg	High risk	Antidote treatments are recommended for acute ingestions greater than 10 mg for adults which represents life-threatening toxicity levels.
Ethylzingerone	Dermal 0.7% Body Lotion	Low risk	Also called Hydroxyethoxyphenyl Butanone (HEPB), ethylzingerone is a cosmetic ingredient as a preservative, and in some cases a skin conditioning agent. It is widely used across different product types and this use is supported by existent toxicological information as assessed by the Scientific Committee on Consumer Safety (SCCS/1582/16).	There is no evidence of any effects in humans from exposure to ethylzingerone. The in vivo PoD is based on neurological effects that were noted in multiple repeat dose rat studies at higher doses which presented as reduced hindlimb grip strength.	[33]
Fenazaquin	Oral, residue, 0.005 mg/kg bw/day	Low risk	Fenazaquin is widely used as a pesticide throughout Europe and some other parts of the world. It has a history of safe use supported by existent toxicological data, as concluded by EFSA and the US EPA.	There is no evidence of toxicity in humans from exposure to fenazaquin. The ADI is set based on effects noted in the bodyweight and salivation in a long term rat study. There is very little literature concerning effects of fenazaquin in humans, however one case report has been published referencing severe persistent lactic acidosis as a result of fenazaquin intoxication.	[34-37]
	Oral, residue, 0.85 ug/kg bw/day	Low risk	From PRIMo dietary modelling (EFSA, 2020) this is the highest adult consumer intake resulting in a consumption equivalent to 17% of the ADI.
Fenbuconazole	Oral, residue, 0.006 mg/kg bw/day	Low risk	Fenbuconazole is a triazole fungicide used globally to to control a range of plant diseases. It has a history of safe use at this ADI supported by existent toxicological data as concluded by EFSA.	There is no evidence of systemic effects in consumers as a result of dietary consumption of fenbuconazole.	[38, 39]
	Oral, residue, 73% of 0.006 mg/kg bw/day	Low risk	This exposure represents the highest consumer intake (chronic or acute) as modelled by the WHO, UK and EFSA PRIMo models and is up to 73% of the ADI.
Fluazinam	Oral 0.01 mg/kg bw/day	Low risk	Fluazinam is used as a fungicide in the treatment and care of crops. It has a history of safe use and exposure level at this ADI is supported by existent toxicological data.	There is no evidence of systemic effects in consumers as a result of dietary consumption of fluazinam. The ADI is set based on changes in the liver in mice, with liver and haematoligcal effects also noted in dogs at higher doses.	[40, 41]
	Oral 32% of 0.01 mg/kg bw/day	Low risk	Typical consumer dietary exposure from residues on blueberries at 32% of ADI considered to be low risk given the assessment and derivation of the ADI.
Furosemide	Oral 40/20 mg/day	High risk	Furosemide is a diuretic drug used to treat hypertension and edema in patients. It acts directly on the kidneys to increase water loss from the body. There are various treatment regimens prescribed for furosemide depending on the situation with a low maintenance dose of 20 mg/kg bw/day.	Common side effects of use are listed as blood disorders, pancreatitis, inflamed kidneys or effects on hearing	[42, 43]
	Oral 600 mg/day	High risk
	Oral 1500 mg/day	High risk
Glutaraldehyde	Dermal 0.1% Body lotion	Low risk	Also called glutaral, glutaraldehyde is used the preparation of a wide variety of cosmetic products as a preservative in formulation. It is currently avaialble on the market in over 400 beauty and personal care products (Mintel: accessed September 2023) and has a history of safe use.	Glutaraldehyde is a known skin sensitiser, however, there is no evidence of systemic effects resulting from cosmetic use within the supported use levels.	[44]
Glybenclamide	Oral 2.5 mg/day	High risk	Glybenclamide (also called glibenclamide and gliburide) is used to treat type II diabetes mellitus. It leads to insulin secretion through the depolarisation of the pancreatic cell membranes. Treatment regimes range for adults depending on their individual circumstances with a minimum dose of 2.5 mg/day up to a maximum of 15 mg daily and therefore it is expected that glybenclamide will lead to sys…	Side effects reported from treatment with sulfonylureas within the therapeutic range include hypoglycaemia, immune suppression (most commonly neutropenia) and gastrointestinal disturbances.	[45]
	Oral 15 mg/day	High risk
HC Red 3	Dermal 3% Hair dye	Low risk	Also known as 2-[(a-Amino-2-nitrophenyl)amino]ethanol, HC Red 3 is used as a non-oxidative hair dye at levels up to 3%. It has been in use since 1999 with a history of safe use when its skin sensitisation potential is managed, supported by existent toxicological data as concluded by the Scientific Committee on Consumer Safety (SCCS/1293/10).	There is no evidence of systemic effects resulting from cosmetic use within the supported use levels.	[46]
Hydralazine hydrochloride	Oral 25 mg/day	High risk	Hydralazine hydrochloride is a vasodilator with indications for use in patients with hypertension and some types of heart failure. It is typically given orally to treat hypertension with a maximum recommended dose of 200 mg/day. At these doses it is intended to have a systemic effect and is therefore considered high risk.	Common treatment related side-effects include cardiac effects such as tachycardia and palpitations, gastrointestinal disturbances and in some cases lupus-like syndrome after long term usage.	[47, 48]
	Oral 200 mg/day	High risk
Ibuprofen	Oral 200 mg/day	High risk	Ibuprofen is an over-the-counter non-steroidal anti-inflammatory drug (NSAID) widely used as pain relief. It is available in in 200 mg tablets with a recommendation of a maximum dose of 2 tablets 3 times daily (more is only supplied on prescription). As this is the therapeutic window systemic effects are expected in people taking 200 mg/day or more.	The most commonly reported side effects from use of ibuprofen are headaches and dizziness, fluid retention, CNS effects and gastronintestinal issues. Acute toxicity can result in hepatic and/or renal damage.	[49, 50]
	Oral 1200 mg/day	High risk
	Dermal 10% Gel	High risk	Ibuprofen is also available in a gel format for topical application to target pain relief, particularly for back ache and sports injuries.	Reported side effects from use of topical iburpofen gel use include local reactions such as rashes but also some cases of sickness and asthma
Ketoconazole	Dermal 2% Shampoo twice weekly	Low risk	Ketoconazole is an azole fungicide used in shampoos to treat dandruff by targetting the fungus Malassezia on the scalp. Topical application of 2% shampoo is not expected to result in systemic effects and is therefore considered low risk for consumer as supported by SCCNFP/0601/02.	There is no evidence of systemic effects resulting from cosmetic use within the supported use levels	[51, 52]
	Dermal 2% Shampoo daily	Low risk
	Oral 200 mg/day	High risk	Oral ketoconazole is approved for use throughout the EU and US for use an anti-fungal in cases where topical application isn't possible but also for systemic fungal infections such as histoplasmosis and paracoccidiomycosis. Its mechanism of action interferes with the production of ergosterol by fungi but there are reports of systemic effects in patients from these treatment regimes also.	Oral ketoconazole use is associated with hepatic injury and a review by the European Medical Agency (EMA) confirmed that this has been reported with doses as low as 200 mg/day. High doses and long term treatments have been associated with life-threatening cases and some fatalities during the reporting period.	[53]
	Oral 1200 mg/day	High risk
L-valine	Oral 26 mg/kg bw/day	Low risk	L-valine is an essential branched chain amino acid (BCAA) that is endogenous to humans. 26 mg/kg bw/day is the recommended dose of valine as published by the WHO in its assessment of BCAA as dietary supplements. L-valine has GRAS status and has been assessed as safe for use as a food additive in many countries	There is no evidence of systemic effects resulting from dietary consumption within the typical consumption levels.	[54, 55]
	Oral 4000 mg/day	Low risk	Data from the 1988-1994 NHANES III study reported a mean daily intake of 4 g/day of l-valine from the diet. The Norwegian Food Safety Authority (NFSA) [VKM Report 2016:33]
Metformin	Oral 1000 mg/day	High risk	Metformin is used to treat type II diabetes mellitus and is widely considered the first option for treatment. It's mechanism of action is different to glibenclamide and other anti-diabetic agents in that it decreases glucose production and absorption in the liver.	Treatment with metformin can cause hypoglycaemia and in extreme cases has been known to lead to lactic acidosis, haemolytic anemia and pancreatitis.	[56, 57]
	Oral 3000 mg/day	High risk
Metoclopramide	Oral 10 mg/day	High risk	Metoclopramide is an anti-sickness drug given to patients for various reasons, including during chemotherapy and palliative care. The typical treatment regime ranges from 10-30 mg/day and as such systemic effects are expected at these doses.	The main effects noted from treatment with metoclopramide are drowsiness, dizziness, faintness and bowel disturbances. Although some reports include extrapyramidal movements that cease rapidly after treatment ends.	[58, 59]
	Oral 30 mg/day	High risk
	IV 30 mg/day	High risk	Metoclopramide can be administered intravenously for short durations following intensive treatments or surgeries. 30 mg/day for up to 5 days is the maximum recommended dose.
Nitrofurantoin	Oral 50 mg/day	High risk	Nitrofurantoin is an antibiotic medication used in the prevention of urinary tract infections. Whilst its mechanism of action relies on conversion by bacterial nitroreductases and is therefore specific to bacteria species, there are known and observed side effects at all treatment doses therefore indicating systemic effects as a result of administration. Nitrofurantoin is prescribed at 50 - 400 m…	Muller et al conducted a systematic review of the literature available concerning adverse effects and clinical trials and whilst there are historical reports of pulmonary fibrosis and hepatitis resulting from treatment with nitrofurantoin they occur with low incidence rates and as a result of long-term prophylaxis rather than short duration treatments.	[60, 61]
	Oral 400 mg/day	High risk
Oxytetracycline hydrochloride	Oral 1000 mg/day	High risk	Oxytetracycline hydrochloride is an anitbiotic medication used to treat a variety of bacterial infections caused by gram negative and gram positive bacteria. It specifically targets bacterial ribosomes but side effects from treatment are known to include bowel disturbances, headaches, vision problems and in some cases intracranial hypertension. The modelled exposure scenarios represent the minimu…	Extreme case reports of intracranial hypertension requiring surgical intervention are documented in Holst et al and Uberti et al.	[62-64]
	Oral 1250/1000 mg/day with rapid loading	High risk
	Oral 2000 mg/day	High risk
Panthenol	Dermal 5.3% Body Lotion	Low risk	Panthenol has been used as a hair and skin conditioning agent in a variety of cosmetics since the 1980's and is currently marketed in around 200,000 products. It's use is supported by existing toxicological information as assessed by the Cosmetic Ingredient Review panel of experts (CIR, Scott et al 2022)	There is no evidence of systemic effects resulting from cosmetic use within the supported use levels.	[65]
Paracetamol	Oral 500 mg/day	High risk	Paracetamol (also called acetominophen) can be bought over the counter in tablet or capsule form with the instruction to take 1 or 2 tablets every 4-6 hours with a maximum of 4000 mg within 24 hours. Side effects from the therapeutic doses of paracetamol include blood disorders such as thrombocytopenia and leukopenia.	Paracetamol toxicity is well studied and leads to liver and kidney damage due to overload of the endogenous metabolic capacity and accumulation of a toxic metabolite. In cases of overdose the effects can be fatal.	[66-69]
	Oral 4000 mg/day	High risk
	IV 4000 mg/day	High risk	For fast action, paracetamol can be given in hospital via IV administration where side effects extend to include flushing, low blood pressue and tachycardia.
Topiramate	Oral 50 mg/day	High risk	Topiramate is used to control seizures and is prescribed as a treatment for the control of epilepsy; it is also used for the prophylaxis of migraines. 50mg/day is the low dose daily treatment for migraine prevention and 500 mg/day represents the maximum recommended dose for monotherapy in the treatment of epilepsy. Topiramate is designed to have a systemic effect on patients within the treatment …	Other reported side effects from topiramate usage include CNS events such as blurred vision, tingling sensations, drowsiness, effects on mood and eye pain. There is evidence that topiramate can lead to metabolic acidosis, and in cases of overdose, can cause hypotension, long-lasting seizure and coma.	[70, 71]
	Oral 500 mg/day	High risk
Trimellitic anhydride	Occupational inhalation 0.04 mg/m3	Low risk	This is the inhalation limit recommended for people working in a factory based on existent toxicological data as assessed by NIOSH. It is based on a time-weighted average airborne concentration no higher than 0.005 ppm.	Trimellitic anhydride is a known respiratory sensitiser, hence the workplace limit (OEL) being set based on likelihood of induction of respiratory effects. Systemic effects beyond the immune observations have not been reported as a result of exposure to trimellitic anhydride	[72]
	Occupational, 0.77mg/m3 inhalation	High risk	A case study reported incidences of immune system responses (elevated IgE) as a result of trimellitic anhydride inhalation with recorded inhalation amounts.
Verapamil Hydrochloride	High therapeutic, 480mg/day tablet	High risk	Verapamil hydrochloride is prescribed to treat chest pain caused by angina, arrhythmias and hypertension. The treatment range for cases of hypertension is 240 - 480 mg/day and therefore there are expected systemic effects within this treatment range.	Adverse effects at the treatment doses include reports of gingival hyperplasia, constipation, edema, hypotension, fatigue and dyspepsia. In overdose situations toxicity is a result of its mechanism of action in blocking calcium channels, leading to inotropic and chronotropic effects. Verapamil can also lead to bradycardia, metabolic acidosis and hyperglycemia.	[73]
	Low therapeutic, 240mg/day tablet	High risk
	Therapeutic-acute, 5-10 mg IV	High risk	In the treatment of arrhythmias, verapamil is given intravenously alongside ECG monitoring. This is also intended to have systemic effects and would therefore be high risk from a consumer goods perspective.
Warfarin	High therapeutic, 10mg/day tablet	High risk	Warfarin is a coumarin derivative used clinically as an anticoagulant after initially being produced as a rat poison. It is one of the most widely prescribed anticoagulants across the world but is known to have a narrow therapeutic index and patients are monitored consistently to have their maintenance dose tailored to them. Treatment within the therapeutic window is intended to have systemic eff…	The predominant side effect of warfarin administration is the increased likelihood of bleeding from prevention of clotting mechanisms. Rare cases describe purple toe syndrome or warfarin-induced skin necrosis, however when managed properly the side effects are minimal, even when taken over many years.	[74-77]
	Low therapeutic, 3mg/day tablet	High risk
REFERENCES
[1]	Wilbur Johnson, Jr, Wilma F. Bergfeld, Donald V. Belsito,Ronald A. Hill, Curtis D. Klaassen, Daniel Liebler, James G. Marks, Jr, Ronald C. Shank, Thomas J. Slaga, Paul W. Snyder, and F. Alan Andersen. 2012. Safety Assessment of 1,2-Glycols as Used in Cosmetics
[2]	SCIENTIFIC COMMITTEE ON CONSUMER PRODUCTS SCCP Opinion on 2-Amino-6-chloro-4-nitrophenol COLIPA N° B99. 2006
[3]	Scientific Committee on Consumer Products SCCP OPINION ON 2-Methylresorcinol COLIPA n° A44. 2006
[4]	Scientific Committee on Consumer Products SCCP OPINION ON 2-Methylresorcinol COLIPA n° A44. 2006
[5]	Scientific Opinion on the re-evaluation of aspartame (E 951) as a food additive. https://doi.org/10.2903/j.efsa.2013.3496
[6]	Hojat Anbara, Mohammad Taghi Sheibani, Mazdak Razi, Mehdi Kian. Insight into the mechanism of aspartame-induced toxicity in male reproductive system following long-term consumption in mice model. 2020
[7]	Ji Young Chun, Ben Kang, Yoo Min Lee, Soo Youn Lee,* Mi Jin Kim,† and Yon Ho Choe. Adverse Events Associated with Azathioprine Treatment in Korean Pediatric Inflammatory Bowel Disease Patients. 2013
[8]	Lital Meyer, Daniela Simian, Jaime Lubascher, Raúl Acuña, Carolina Figueroa, Guillermo Silva, Javier Brahm, Rodrigo Quera. [Adverse events associated with the treatment of inflammatory bowel disease]. 2015
[9]	Thomas J. Moore; Christopher S. Walsh; Michael R. Cohen. Reported Adverse Event Cases of Methemoglobinemia Associated With Benzocaine Products. 2004
[10]	Scientific Opinion on the re-evaluation of butylated hydroxyanisole – BHA (E 320) as a food additive. EFSA-Q-2011-00343
[11]	Scientific Committee on Consumer Safety SCCS OPINION on Butylparaben. SCCS/1651/23 Final Opinion.
[12]	Carla Carnovale, Vera Battini, Michele Gringeri, Marina Volonté, Maria Chiara Uboldi, Andrea Chiarenza, Giovanni Passalacqua. Safety of fexofenadine and other second-generation oral antihistamines before and after the removal of the prescription requirement in Italy and other European countries: A real-world evidence study and systematic review. 2022
[13]	Aasim Naqvi; Preeti Patel; Valerie Gerriets. Cetirizine. https://www.ncbi.nlm.nih.gov/books/NBK549776/
[14]	Eudravigilance., accessed Feb 2024. https://dap.ema.europa.eu/analytics/saw.dll?PortalPages
[15]	Updated statement on the available outcomes of the human health assessment in the context of the pesticides peer review of the active substance chlorpyrifos-methyl. https://doi.org/10.2903/j.efsa.2019.5908
[16]	Qiyu Zhao, Michael Dourson, Bernard Gadagbui. A review of the reference dose for chlorpyrifos. https://doi.org/10.1016/j.yrtph.2005.10.003
[17]	Marcia van Gemert, Michael Dourson, Angelo Moretto, Michael Watson. Use of Human Data for the Derivation of a Reference Dose for Chlorpyrifos. https://doi.org/10.1006/rtph.2000.1447
[18]	DATA EVALUATION RECORD – SUPPLEMENTAL – DRAFT 5/26/09 CHLORPYRIFOS NONGUIDELINE STUDY TYPE: REPEAT DOSE ORAL TOXICITY - HUMAN MRID 00095175
[19]	REVISED OPINION ON CYCLAMIC ACID AND ITS SODIUM AND CALCIUM SALTS. SCF/CS/EDUL/192 final 13 March 2000
[20]	Screening Assessment Sulfamic acid, cyclohexyl-, monosodium salt (sodium cyclamate) and Cyclohexanamine (cyclohexylamine). Cat. No.: En84-289/2022E-PDF
[21]	J.F. Lawrence. CYCLAMATES. https://doi.org/10.1016/B0-12-227055-X/00318-7
[22]	Alicja Mortensen. Sweeteners permitted in the European Union: safety aspects. https://doi.org/10.1080/17482970600982719
[23]	Dan, Diana Camelia; Fischer, Rahel; Adler, Sabine; Förger, Frauke; Villiger, Peter (2014). Cyclophosphamide: As bad as its reputation? Long-term single centre experience of cyclophosphamide side effects in the treatment of systemic autoimmune diseases. 10.4414/smw.2014.14030
[24]	Ogino MH, Tadi P. Cyclophosphamide. 2020 PMID: 31971727
[25]	Peer review of the pesticide risk assessment of the active substance cypermethrin. https://doi.org/10.2903/j.efsa.2018.5402
[26]	Olita Shilpakara and Bipin Karkib. Cypermethrin poisoning manifesting with prolonged bradycardia: A case report. 2021 doi: 10.1016/j.toxrep.2020.12.005
[27]	Review of the Toxicology Literature for the Topical Insect Repellent Diethyl-m-toluamide (DEET).Department of Health Toxicology Unit, 2002
[28]	Re-evaluation Decision Document RRD2002-01. Personal insect repellents containing DEET (N,N-diethyl-m-toluamide and related compounds)
[29]	EMC, 2022. https://www.medicines.org.uk/emc/product/5411/smpc
[30]	Donavon B. Johnson; Michael J. Lopez; Brendan Kelley. Dexamethasone. 2023
[31]	Sam Habet. Narrow Therapeutic Index drugs: clinical pharmacology perspective. https://doi.org/10.1093/jpp/rgab102
[32]	Darren M. Roberts, Gamini Gallapatthy, Asunga Dunuwille, and Betty S. Chan. Pharmacological treatment of cardiac glycoside poisoning. doi: 10.1111/bcp.12814
[33]	OPINION ON Ethylzingerone – ‘Hydroxyethoxyphenyl Butanone’ (HEPB). SCCS/1582/16 Final version.
[34]	Pesticide Fact Sheet. Fenazaquin. 2007
[35]	Conclusion on the peer review of the pesticide risk assessment of the activesubstance fenazaquin. EFSA Journal 2013;11(4):3166
[36]	Review of the existing maximum residue levels for fenazaquin according to Article 12 of Regulation (EC) No 396/2005
[37]	Byung-Kook LEE; Kyung-Woon JEUNG; Hyun-Ho RYU; Tag HEO; Yong-Il MIN; Hyoung-Youn LEE. A Case of Fatal Fenazaquin Intoxication Showing Severe Lactic Acidosis 2010
[38]	Conclusion on the peer review of the pesticide risk assessment of the active substance fenbuconazole. EFSA Journal 2010; 8(4):1558
[39]	https://apps.who.int/pesticide-residues-jmpr-database/pesticide?name=FENBUCONAZOLE
[40]	Conclusion regarding the peer review of the pesticide risk assessment of the active substance fluazinam. EFSA Scientific Report (2008) 137, 1-82,
[41]	Setting of import tolerance for fluazinam in blueberries. doi:10.2903/j.efsa.2016.4460
[42]	Gad Cotter MD, Jeoshua Weissgarten MD, Einat Metzkor MD, Yaron Moshkovitz MD, Irena Litinski MD, Uri Tavori MD, Chava Perry MD, Ronit Zaidenstein MD, Ahuva Golik MD. Increased toxicity of high-dose furosemide versus low-dose dopamine in the treatment of refractory congestive heart failure. https://doi.org/10.1016/S0009-9236(97)90067-9
[43]	Arun K Verma, Jack H da Silva, and David R Kuhl. Diuretic Effects of Subcutaneous Furosemide in Human Volunteers: A Randomized Pilot Study. https://doi.org/10.1345/aph.1D332
[44]	Final Report on the Safety Assessment of Glutaral. Journal of the American College of Toxicology 15(2):9&139
[45]	L Luzi, G Pozza. Glibenclamide: an old drug with a novel mechanism of action? DOI: 10.1007/s005920050081
[46]	OPINION ON HC Red n° 3 COLIPA n° B50. SCCS/1293/10
[47]	Linda L. Herman; Zachary S. Bruss; Vijai S. Tivakaran. Hydralazine 2023
[48]	https://bnf.nice.org.uk/drugs/hydralazine-hydrochloride/, accessed on 20.06.2024
[49]	Muhammed Ershad; Muhammad Atif Ameer; Richard J. Chen; David Vearrier. Ibuprofen Toxicity 2024
[50]	https://bnf.nice.org.uk/drugs/ibuprofen/#:~:text=Initially%20300%E2%80%93400%20mg%203,mg%204%20times%20a%20day.
[51]	D G Saple 1, G Ravichandran, A Desai. Evaluation of safety and efficacy of ketoconazole 2% and zinc pyrithione 1% shampoo in patients with moderate to severe dandruff--a postmarketing study. PMID: 11394481
[52]	OPINION OF THE SCIENTIFIC COMMITTEE ON COSMETIC PRODUCTS AND NON-FOOD PRODUCTS INTENDED FOR CONSUMERS OPINION CONCERNING KETOCONAZOLE. SCCNFP/0601/02
[53]	Assessment report for ketoconazole containing medicinal products. EMA/CHMP/580489/2013
[54]	https://www.fda.gov/food/food-additives-petitions/food-additive-status-list#ftnV
[55]	Risk assessment of "other substances" – L-leucine, L-isoleucine and L-valine, the branched chain amino acids (BCAA). VKM Report 2016:33
[56]	Graham Rena, D. Grahame Hardie, and Ewan R. Pearson. The mechanisms of action of metformin. doi: 10.1007/s00125-017-4342-z
[57]	Suetonia C. Palmer, PhD; Dimitris Mavridis, PhD; Antonio Nicolucci, MD; David W. Johnson, PhD; Marcello Tonelli, MD; Jonathan C. Craig, PhD; Jasjot Maggo, MMed; Vanessa Gray, MSc; Giorgia De Berardis, MSc; Marinella Ruospo, MSc et al. Comparison of Clinical Outcomes and Adverse Events Associated With Glucose-Lowering Drugs in Patients With Type 2 Diabetes. A Meta-analysis. doi:10.1001/jama.2016.9…
[58]	R. M. Pinder, R. N. Brogden, Phyllis R. Sawyer, T. M. Speight & G. S. Avery. Metoclopramide: A Review of its Pharmacological Properties and Clinical Use. https://doi.org/10.2165/00003495-197612020-00001
[59]	https://www.medicines.org.uk/emc/product/6283/smpc#gref
[60]	https://www.nhs.uk/medicines/nitrofurantoin/side-effects-of-nitrofurantoin/
[61]	A.E. Muller, E.M. Verhaegh, S. Harbarth, J.W. Mouton , A. Huttner. Nitrofurantoin's efficacy and safety as prophylaxis for urinary tract infections: a systematic review of the literature and meta-analysis of controlled trials. https://doi.org/10.1016/j.cmi.2016.08.003
[62]	https://bnf.nice.org.uk/drugs/oxytetracycline/
[63]	M Uberti, A Mostofi, A Nitkunan, J Kimber, E A C Pereira. Fulminant intracranial hypertension secondary to oxytetracycline requiring urgent ventriculo-peritoneal shunt insertion. DOI: 10.1016/j.neuchi.2021.01.012
[64]	Anders Vedel Holst, Patricia L. Danielsen, and Bertil Romner. A severe case of tetracycline-induced intracranial hypertension. doi: 10.4081/dr.2011.e1
[65]	Laura N Scott, Monice Fiume, Wilma F Bergfeld, Donald V Belsito, Ronald A Hill, Curtis D Klaassen, Daniel C Liebler, James G Marks Jr, Ronald C Shank, Thomas J Slaga, Paul W Snyder, Bart Heldreth. Safety Assessment of Panthenol, Pantothenic Acid, and Derivatives as Used in Cosmetics. DOI: 10.1177/10915818221124809
[66]	Erik S. Fisher, Steven C. Curry. Chapter Ten - Evaluation and treatment of acetaminophen toxicity. https://doi.org/10.1016/bs.apha.2018.12.004
[67]	K. Brune, B. Renner, G. Tiegs. Acetaminophen/paracetamol: A history of errors, failures and false decisions. https://doi.org/10.1002/ejp.621
[68]	R. C. Heading. Purpura and paracetamol. doi: 10.1136/bmj.3.5620.743-b
[69]	Rania A. El-Farrash,Mohammed S. El Shimy,Abeer S. El-Sakka,Manal G. Ahmed &Dina G. Abdel-Moez. Efficacy and safety of oral paracetamol versus oral ibuprofen for closure of patent ductus arteriosus in preterm infants: a randomized controlled trial. https://doi.org/10.1080/14767058.2018.1470235
[70]	https://www.medsafe.govt.nz/profs/datasheet/t/topamaxtabcap.pdf
[71]	Tim Schutte, Anne van Tellingen, Janneke van den Broek, Marloes ten Brink, Marleen G. van Agtmael-Boerrigter. Topiramate intoxications & hemodialysis – Literature review and the first case report of a massive suicidal intoxication treated with hemodialysis. https://doi.org/10.1016/j.toxrep.2022.08.004
[72]	Vandenplas, O and Malo, J-L, Chapter 40 - Occupational Asthma, Clinical Respiratory Medicine (Fourth Edition), W.B. Saunders, 2012, Pages 521-530,
[73]	Sequoya Fahie; Manouchkathe Cassagnol. Verapamil 2023
[74]	Sam Habet. Narrow Therapeutic Index drugs: clinical pharmacology perspective. https://doi.org/10.1093/jpp/rgab102
[75]	https://www.nhs.uk/medicines/warfarin/side-effects-of-warfarin/
[76]	Justin G.Deaton, Thomas M. Nappe. Warfarin Toxicity. 2023
[77]	Shivali Patel; Ravneet Singh; Charles V. Preuss; Neepa Patel. Warfarin 2023.

## Sheet: S2a. PBK parameters
Chem ID	Chemical	Level	Mwt [g/mol]	Aqueous Solubility [mg/mL]	Solubility pH	Solubility Reference	logP/D	logD pH	Log P Reference	pKa Value ACID	pKa Value BASE	pKa Reference	Fup[%]	Fup Reference	Blood-Plasma Ratio (RBP)	RBP Reference	Peff [cm/s x E-04]	Peff Reference	Intrinsic Liver Clearance [L/h]	Hepatic Clearance Reference	Renal Clearance [L/h]	Renal Clearance Method	Partition Coefficient Vehicle/Water	Partition Coefficent Method Vehicle	Partition Coefficient Stratum Corneum/Water	Partition Coefficient Method Stratum Corneum	Partition Coefficient Viable Epidermis/Water	Partition Coefficient Method Viable Epidermis	Partition Coefficient Dermis/Water	Partition Coefficient SubQ Tissue/Water	Partition Coefficient Method SubQ Tissue	Partition Coefficient Sebum/Water	Partition Coefficient Method Sebum	Diffusivity Vehicle [cm^2/s]	Diffusivity Method Vehicle	Diffusivity Stratum Corneum [cm^2/s]	Diffusivity Method Stratum Corneum	Diffusivity Viable Epidermis [cm^2/s]	Diffusivity Method Viable Epidermis	Diffusivity Dermis [cm^2/s]	Diffusivity Method Dermis	Diffusivity SubQ Tissue [cm^2/s]	Diffusivity Method SubQ Tissue	Diffusivity Sebum [cm^2/s]	Diffusivity Method Sebum	Kp Tissue/Plasma Method (Perfusion limited tissues)
46	2-Amino-6-chloro-4-nitrophenol	L1	188.57	0.36	5.04	ADMET Predictor	1.94		ADMET Predictor	7.37	0.25	ADMET Predictor	8.8	ADMET Predictor	1.09	ADMET Predictor	3.72	ADMET Predictor	113.79	ADMET Predictor	0.63522	Fup*GFR	87.0964	GastroPlus	15.402	Wang-Kasting-Nitsche	0.7	Kretsos	0.7	3.16027	GastroPlus	9.22227	Yang-Lian	1.13e-05	GastroPlus	2.388e-11	Wang-Kasting-Nitsche	2.289e-06	Kretsos	2.289e-06	Kretsos	0	GastroPlus	3.902e-07	Yang-Lian	Berezhkovskiy
46	2-Amino-6-chloro-4-nitrophenol	L2	188.57	450	5.04	[1]	1.94	-	ADMET Predictor	7.37	0.25	ADMET Predictor	0.47	[2]	1.09	ADMET Predictor	7.96	[3]	113.79	ADMET Predictor	0.03393	Fup*GFR	87.0964	GastroPlus	15.402	Wang-Kasting-Nitsche	0.7	Kretsos	0.7	3.16027	GastroPlus	9.22227	Yang-Lian	1.13e-05	GastroPlus	2.388e-11	Wang-Kasting-Nitsche	2.289e-06	Kretsos	2.289e-06	Kretsos	0	GastroPlus	3.902e-07	Yang-Lian	Berezhkovskiy
42	Aspartame	L1	294.31	8.46	5.75	ADMET Predictor	-2.29	-	ADMET Predictor	3.45	8.05	ADMET Predictor	81.66	ADMET Predictor	0.99	ADMET Predictor	0.32	ADMET Predictor	6.759	ADMET Predictor	5.89451	Fup*GFR																								Berezhkovskiy
42	Aspartame	L2	294.31	20	2.2	[4]	-0.1865	-	[4] ,[5] (median)	3.45	8.05	ADMET Predictor	83.8	[6]	0.99	ADMET Predictor	0.32	ADMET Predictor	400.2	scaled from [6] (median of 1 and 10 uM incubation)	6.04899	Fup*GFR																								Berezhkovskiy
40	Azathioprine	L1	277.27	0.19	5.22	ADMET Predictor	0.47	-	ADMET Predictor	7.22	2.3, 0.37. -0.61, -4.91	ADMET Predictor	26.48	ADMET Predictor	0.75	ADMET Predictor	1.77	ADMET Predictor	2.822	ADMET Predictor	1.91142	Fup*GFR																								Berezhkovskiy
40	Azathioprine	L2	277.27	0.19	5.22	ADMET Predictor	0.058	-	[4] ,[5] (median)	7.87		[4] ,[5] (median)	50	[2],[7] (median)	0.75	ADMET Predictor	1.77	ADMET Predictor	2.822	ADMET Predictor	3.60918	Fup*GFR																								Berezhkovskiy
40	Azathioprine	L3	277.27	0.231	5.22		0.058	-	[4] ,[5] (median)	7.87		[4] ,[5] (median)	30	[7]	0.75	ADMET Predictor	1.77	ADMET Predictor	4323.84	optimised against clinical data [9]	2.16551	Fup*GFR																								Berezhkovskiy
56	Butylated Hydroxyanisole	L1	180.25	0.61	6.58	ADMET Predictor	3.25	-	ADMET Predictor	10.76	-4.8	ADMET Predictor	18.33	ADMET Predictor	0.98	ADMET Predictor	7.6	ADMET Predictor	680.67	ADMET Predictor	1.32313	Fup*GFR																								Berezhkovskiy
56	Butylated Hydroxyanisole	L2	180.25	0.61	6.58	ADMET Predictor	3.13	5.5	[5]	10.76	-4.8	ADMET Predictor	18.33	ADMET Predictor	0.98	ADMET Predictor	7.6	ADMET Predictor	680.67	ADMET Predictor	1.32313	Fup*GFR																								Berezhkovskiy
56	Butylated Hydroxyanisole	L3	180.25	0.61	6.58	ADMET Predictor	3.13	5.5	[5]	10.76	-4.8	ADMET Predictor	18.33	ADMET Predictor	0.98	ADMET Predictor	7.6	ADMET Predictor	680.67	ADMET Predictor	1.32313	Fup*GFR																								Berezhkovskiy
38	Benzocaine	L1	165.19	0.8	7.35	ADMET Predictor	1.66	-	ADMET Predictor	2.93		ADMET Predictor	27.61	ADMET Predictor	1.1	ADMET Predictor	3.4	ADMET Predictor	26.44	ADMET Predictor	1.99299	Fup*GFR																								Berezhkovskiy
38	Benzocaine	L2	165.19	1.31	7.35	[4]	1.86	-	[4]	2.93		ADMET Predictor	36.7	[2],[6],[7] (median)	1.1	ADMET Predictor	3.4	ADMET Predictor	7799.2	scaled from [6],[7] (median)	2.64914	Fup*GFR																								Berezhkovskiy
36	Butylparaben	L1	194.23	0.64	5.63	ADMET Predictor	3.23	-	ADMET Predictor	8.78	-6.1	ADMET Predictor	9.83	ADMET Predictor	0.82	ADMET Predictor	5.09	ADMET Predictor	1892.58	ADMET Predictor	0.70956	Fup*GFR	1698.24	GastroPlus	47.1131	Wang-Kasting-Nitsche	0.7	Kretsos	0.7	148.994	GastroPlus	307.602	Yang-Lian	9.3e-06	GastroPlus	7.752e-11	Wang-Kasting-Nitsche	2.245e-06	Kretsos	2.245e-06	Kretsos	0	GastroPlus	3.448e-07	Yang-Lian	Berezhkovskiy
36	Butylparaben	L2	194.23	0.207	5.63	[5]	1.939	-	[5]	8.78	-6.1	ADMET Predictor	5.64	[2]	0.82	ADMET Predictor	5.09	ADMET Predictor	799.2	scaled from [7]	0.40712	Fup*GFR	1698.24	GastroPlus	47.1131	Wang-Kasting-Nitsche	0.7	Kretsos	0.7	148.994	GastroPlus	307.602	Yang-Lian	9.3e-06	GastroPlus	7.752e-11	Wang-Kasting-Nitsche	2.245e-06	Kretsos	2.245e-06	Kretsos	0	GastroPlus	3.448e-07	Yang-Lian	Berezhkovskiy
34	Cetirizine	L1	388.9	0.42	5.76	ADMET Predictor	1.66	-	ADMET Predictor	3.4	7.99/2.59	ADMET Predictor	7	ADMET Predictor	0.85	ADMET Predictor	0.94	ADMET Predictor	54.797	ADMET Predictor	0.50529	Fup*GFR																								Berezhkovskiy
34	Cetirizine	L2	388.9	76.9	5.76	[5]	1.915	-	[5]	3.4	7.99/2.59	ADMET Predictor	8.7	2],[6],[8] (median)	0.85	ADMET Predictor	0.94	ADMET Predictor	26.96	scaled from [6]	0.628	Fup*GFR
34	Cetirizine	L3	388.9	76.9	5.76	[5]	1.915	-	[5]	3.4	7.99/2.59	ADMET Predictor	8.7	2],[6],[8] (median)	0.85	ADMET Predictor	0.94	ADMET Predictor	4.29662	optimised against clinical data [8]	0	Other
32	Chlorpyrifos	L1	350.59	0.00208	7	ADMET Predictor	4.97	-	ADMET Predictor		-2.86	ADMET Predictor	5.93	ADMET Predictor	0.81	ADMET Predictor	6.21	ADMET Predictor	1086.74	ADMET Predictor	0.428	Fup*GFR																								Berezhkovskiy
32	Chlorpyrifos	L2	350.59	0.00126	7	10],[11](median)	4.96	-	[11]		-2.86	ADMET Predictor	0.7932	[10]	0.81	ADMET Predictor	6.21	ADMET Predictor	131.95	scaled from [10]	0.05726	Fup*GFR																								Berezhkovskiy
32	Chlorpyrifos	L3	350.59	0.00126	7	10],[11](median)	4.96	-	[11]		-2.86	ADMET Predictor	0.8	[10]	0.81	ADMET Predictor	6.21	ADMET Predictor	km and Vmax CYP2B6 (CPFO, 0.12 umol/L, 418 uL/min/nmol CYP) CYP2C19 (TCP, 1.09 umol/L, 2296 uL/min/mol CYP)	[12]	0.05775	Fup*GFR																								Berezhkovskiy
57	Cyclamate	L1	179.24	6.94	7	ADMET Predictor	0.62	-	ADMET Predictor	10.17/1.12		ADMET Predictor	36.53	ADMET Predictor	0.94	ADMET Predictor	1.82	ADMET Predictor	3.646	ADMET Predictor	2.63687	Fup*GFR																								Berezhkovskiy
57	Cyclamate	L2	179.24	84.5	7	[5],[11] (median)	0.319	-	[5]	10.17/1.12		ADMET Predictor	38.3	[2]	0.94	ADMET Predictor	1.82	ADMET Predictor	3.646	ADMET Predictor	2.76463	Fup*GFR																								Berezhkovskiy
31	Cyclophosphamide	L1	261.09	12.99	6.33	ADMET Predictor	0.77	-	ADMET Predictor	11.38	-0.57	ADMET Predictor	72.48	ADMET Predictor	0.99	ADMET Predictor	3.65	ADMET Predictor	144.76	ADMET Predictor	5.23187	Fup*GFR																								Berezhkovskiy
31	Cyclophosphamide	L2	261.09	43	6.33	[5]	0.8	-	[4]	11.38	-0.57	ADMET Predictor	80	[4]	0.99	ADMET Predictor	3.65	ADMET Predictor	144.76	ADMET Predictor	5.77469	Fup*GFR																								Berezhkovskiy
58	Cypermethrin	L1	416.31	0.00086	7	ADMET Predictor	5.625	-	ADMET Predictor	10.62		ADMET Predictor	2.61	ADMET Predictor	0.69	ADMET Predictor	5.14	ADMET Predictor	1511.83	ADMET Predictor	0.1884	Fup*GFR																								Berezhkovskiy
58	Cypermethrin	L2	416.31	2.44e-05	7	[10]	6.6	-	[10]				2.61	ADMET Predictor	0.69	ADMET Predictor	5.14	ADMET Predictor	1511.83	ADMET Predictor	0.1884	Fup*GFR																								Berezhkovskiy
29	DEET	L1	191.27	1.32	7	ADMET Predictor	2.14	-	ADMET Predictor		-0.95	ADMET Predictor	28.81	ADMET Predictor	0.85	ADMET Predictor	8.43	ADMET Predictor	332.18	ADMET Predictor	2.07961	Fup*GFR	138.038	GastroPlus	17.8704	Wang-Kasting-Nitsche	0.7	Kretsos	0.7	207200	GastroPlus	25.0133	Yang-Lian	8.9e-06	GastroPlus	2.842e-11	Wang-Kasting-Nitsche	2.267e-06	Kretsos	2.267e-06	Kretsos	0	GastroPlus	3.678e-07	Yang-Lian	Berezhkovskiy
29	DEET	L2	191.27	1.32	7	ADMET Predictor	2.14	-	ADMET Predictor				36	[10]	0.85	ADMET Predictor	8.43	ADMET Predictor	49.57	[10]	2.59861	Fup*GFR	138.038	GastroPlus	5	optimised based on	0.7	Kretsos	0.7	207200	GastroPlus	25.0133	Yang-Lian	8.9e-06	GastroPlus	2.842e-11	Wang-Kasting-Nitsche	2.267e-06	Kretsos	2.267e-06	Kretsos	0	GastroPlus	3.678e-07	Yang-Lian	Berezhkovskiy
59	Dexamethasone	L1	392.47	0.09	7	ADMET Predictor	1.83	-	ADMET Predictor			ADMET Predictor	21	ADMET Predictor	0.88	ADMET Predictor	2.42	ADMET Predictor	9.505	ADMET Predictor	1.51586	Fup*GFR																								Berezhkovskiy
59	Dexamethasone	L2	392.47	0.09	7	[[4],[10] (median)	1.83	-	[4],[5],[10] (median)				26.3	[2],[4],[6],[10] (median)	0.88	ADMET Predictor	2.42	ADMET Predictor	107.8	scaled from [6],[7] (median)	1.89843	Fup*GFR																								Berezhkovskiy
59	Dexamethasone	L3	392.47	0.09	7	[[4],[10] (median)	1.83	-	[4],[5],[10] (median)				26.3	[2],[4],[6],[10] (median)	0.88	ADMET Predictor	2.42	ADMET Predictor	23.3684	optimised based on [14]	1.94896	Fup*GFR																								Berezhkovskiy
27	Digoxin	L1	780.96	0.0551	7	ADMET Predictor	1.46	-	ADMET Predictor			ADMET Predictor	49.08	ADMET Predictor	0.73	ADMET Predictor	0.23	ADMET Predictor	174.57	ADMET Predictor	3.54277	Fup*GFR																								Berezhkovskiy
27	Digoxin	L2	780.96	0.062	7	[4],[5],[10] (median)	1.26	-	[15]				71	[15]	1.07	[15]	0.23	ADMET Predictor	174.57	ADMET Predictor	5.12504	Fup*GFR																								Berezhkovskiy
27	Digoxin	L3	780.96	0.2	7	optimised based on [16]	1.26	-	[15]				71	[15]	0.7	optimised based on [16]	3.5	optimised based on [16]	5	optimised based on [16]	5.12504	Fup*GFR																								Berezhkovskiy
60	Ethylzingerone	L1	208.26	0.59	6.25	ADMET Predictor	2.03	-	ADMET Predictor	9.97		ADMET Predictor	27.88	ADMET Predictor	0.88	ADMET Predictor	9.6	ADMET Predictor	1398.85	ADMET Predictor	2.01248	Fup*GFR	107.152	GastroPlus	16.4544	Wang-Kasting-Nitsche	0.7	Kretsos	0.7	8.95851	GastroPlus	22.1666	Yang-Lian	8.9e-06	GastroPlus	1.859e-11	Wang-Kasting-Nitsche	2.144e-06	Kretsos	2.144e-06	Kretsos	0	GastroPlus	2.556e-07	Yang-Lian	Berezhkovskiy
60	Ethylzingerone	L2	208.26	7.59	6.25	[17]	2.03	-	ADMET Predictor	9.97		ADMET Predictor	27.88	ADMET Predictor	0.88	ADMET Predictor	9.6	ADMET Predictor	1398.85	ADMET Predictor	2.01248	Fup*GFR	107.152	GastroPlus	16.4544	Wang-Kasting-Nitsche	0.7	Kretsos	0.7	8.95851	GastroPlus	22.1666	Yang-Lian	8.9e-06	GastroPlus	1.859e-11	Wang-Kasting-Nitsche	2.144e-06	Kretsos	2.144e-06	Kretsos	0	GastroPlus	2.556e-07	Yang-Lian	Berezhkovskiy
24	Fenazaquin	L1	306.41	0.00067	7.01	ADMET Predictor	5.3	-	ADMET Predictor	2.44	4.10/-3.95	ADMET Predictor	8	ADMET Predictor	0.72	ADMET Predictor	4.44	ADMET Predictor	171.281	ADMET Predictor	0.57747	Fup*GFR																								Berezhkovskiy
24	Fenazaquin	L2	306.41	0.00019	7.01	[10],[11] (median)	5.51	-	[10],[11] (median)	2.44	4.10/-3.95	ADMET Predictor	8	ADMET Predictor	0.72	ADMET Predictor	4.44	ADMET Predictor	171.281	ADMET Predictor	0.57747	Fup*GFR																								Berezhkovskiy
22	Fenbuconazole	L1	336.83	0.0192	7.01	ADMET Predictor	3.49	-	ADMET Predictor		2.98/-4.08	ADMET Predictor	5.74	ADMET Predictor	0.71	ADMET Predictor	6.33	ADMET Predictor	37.974	ADMET Predictor	0.41433	Fup*GFR																								Berezhkovskiy
22	Fenbuconazole	L2	336.83	0.0002	7.01	[5],[10],[11] (median)	3.23	-	[10]		2.98/-4.08	ADMET Predictor	2	[10]	0.71	ADMET Predictor	6.33	ADMET Predictor	10900	scaled from [10]	0.14437	Fup*GFR																								Berezhkovskiy
20	Fluazinam	L1	465.1	6.83e-05	7	ADMET Predictor	5.15	-	ADMET Predictor		0.49/-9.12	ADMET Predictor	3.95	ADMET Predictor	0.77	ADMET Predictor	8.33	ADMET Predictor	125.821	ADMET Predictor	0.28513	Fup*GFR																								Berezhkovskiy
20	Fluazinam	L2	465.1	0.00095	7	[11]	3.83	-	[11]		0.49/-9.12	ADMET Predictor	3.95	ADMET Predictor	0.77	ADMET Predictor	8.33	ADMET Predictor	125.821	ADMET Predictor	0.28513	Fup*GFR																								Berezhkovskiy
19	Furosemide	L1	330.75	0.11	3.84	ADMET Predictor	2.07	-	ADMET Predictor	9.97/3.97	-0.23	ADMET Predictor	12.85	ADMET Predictor	0.82	ADMET Predictor	0.53	ADMET Predictor	18.29	ADMET Predictor	0.92756	Fup*GFR																								Berezhkovskiy
19	Furosemide	L2	330.75	0.0724	3.84	[10]	2.03	-	[10]	9.97/3.97	-0.23	ADMET Predictor	1.8	[10],[18] (median)	0.82	ADMET Predictor	0.41	[4]	3.276	scaled from [19]	0.12993	Fup*GFR																								Berezhkovskiy
19	Furosemide	L3	330.75	0.0724	3.84	[10]	2.03	-	[10]	9.97/3.97	-0.23	ADMET Predictor	1.8	[10],[18] (median)	0.82	ADMET Predictor	0.41	[4]	3.276	scaled from [19]	7.21836	GFR																								optimised based on [20]
62	Glutaraldehyde	L1	100.12	19.79	7	ADMET Predictor	0.0388	-	ADMET Predictor			ADMET Predictor	85.69	ADMET Predictor	1.12	ADMET Predictor	6.88	ADMET Predictor	403.79	ADMET Predictor	6.18541	Fup*GFR	1.09345	GastroPlus	4.55805	Wang-Kasting-Nitsche	0.7	Kretsos	0.7	0.2318	GastroPlus	0.26616	Yang-Lian	1.33e-05	GastroPlus	1.703e-11	Wang-Kasting-Nitsche	3.465e-06	Kretsos	3.465e-06	Kretsos	0	GastroPlus	3.724e-06	Yang-Lian	Berezhkovskiy
62	Glutaraldehyde	L2	100.12	167.2	7	[10]	-0.18	-	[11] (median]			ADMET Predictor	85.69	ADMET Predictor	1.12	ADMET Predictor	6.88	ADMET Predictor	403.79	ADMET Predictor	6.18541	Fup*GFR	1.09345	GastroPlus	2.3	optimised based on [21]	3	optimised based on [21]	0.7	0.2318	GastroPlus	0.26616	Yang-Lian	1.33e-05	GastroPlus	1e-09	optimised based on [21]	5e-08	optimised based on [21]	1e-07	optimised based on [21]	0	GastroPlus	3.724e-06	Yang-Lian	Berezhkovskiy
63	Glybenclamide	L1	494.01	0.0129	5.36	ADMET Predictor	4.32	-	ADMET Predictor	11.28/10.60/6.07		ADMET Predictor	4.15	ADMET Predictor	0.66	ADMET Predictor	0.67	ADMET Predictor	16.189	ADMET Predictor	0.29956	Fup*GFR																								Berezhkovskiy
63	Glybenclamide	L2	494.01	0.004	5.36	[10],[11] (median)	3.754	-	[4],[5],[11] (median]	11.28/10.60/6.07		ADMET Predictor	0.21	[2]	0.66	ADMET Predictor	0.67	ADMET Predictor	14600	scaled from [6],[7]	0.01516	Fup*GFR																								Berezhkovskiy
63	Glybenclamide	L3	494.01	0.004	5.36	[10],[11] (median)	3.754	-	[4],[5],[11] (median]	11.28/10.60/6.07		ADMET Predictor	0.21	[2]	0.66	ADMET Predictor	0.67	ADMET Predictor	973.605	optimised based on [22]	0.01516	Fup*GFR																								Lukacova
18	HCRed3	L1	197.19	1.18	8.11	ADMET Predictor	0.71	-	ADMET Predictor		4.44/0.44	ADMET Predictor	26.77	ADMET Predictor	1.1	ADMET Predictor	2.05	ADMET Predictor	77.97	ADMET Predictor	1.93235	Fup*GFR	5.12861	GastroPlus	6.81756	Wang-Kasting-Nitsche	0.7	Kretsos	0.7	0.5399	GastroPlus	0.97848	Yang-Lian	9.9e-06	GastroPlus	4.653e-12	Wang-Kasting-Nitsche	2.223e-06	Kretsos	2.223e-06	Kretsos	0	GastroPlus	3.234e-07	Yang-Lian	Berezhkovskiy
18	HCRed3	L2	197.19	1.18	8.11		0.661	-	[5]		4.44/0.44	ADMET Predictor	62.28	[2],[6] (median)	1.1	ADMET Predictor	2.05	ADMET Predictor	248.1	scaled from [6] ((median)	4.49559	Fup*GFR	5.12861	GastroPlus	1.5	optimised based on [23]	0.7	Kretsos	0.7	0.5399	GastroPlus	0.97848	Yang-Lian	1e-05	optimised based on [23]	1e-08	optimised based on [23]	1e-10	optimised based on [23]	1e-08	optimised based on [23]	0	GastroPlus	3.234e-07	Yang-Lian	Berezhkovskiy
64	Hydralazine	L1	160.18	4.06	9.25	ADMET Predictor	1.02	-	ADMET Predictor		6.09/1.51/-2.49/-5.10	ADMET Predictor	38.47	ADMET Predictor	1.15	ADMET Predictor	2.11	ADMET Predictor	71	ADMET Predictor	2.7769	Fup*GFR																								Berezhkovskiy
64	Hydralazine	L2	160.18	30.1	9.25	[5],[11] (median)	1.208	-	[4],[5] (median)				13	[2],[4],[6]] (median)	1.15	ADMET Predictor	2.11	ADMET Predictor	237.7	scaled from [6] ((median)	0.93839	Fup*GFR																								Berezhkovskiy
64	Hydralazine	L3	160.18	30.1	9.25	[5],[11] (median)	1.208	-	[4],[5] (median)				25	optimised based on [24],[25]	1.65	optimised based on [24],[25]	2.11	ADMET Predictor	837.85	optimised based on [24],[25]	7.222	optimised based on [24],[25]																								Rogers/Rowland/Leahy
51	Ibuprofen	L1	206.29	0.1	3.98	ADMET Predictor	3.65	-	ADMET Predictor	4.54		ADMET Predictor	5.86	ADMET Predictor	0.7	ADMET Predictor	6.52	ADMET Predictor	118.03	ADMET Predictor	0.423	Fup*GFR	1	GastroPlus	75.7844	Wang-Kasting-Nitsche	0.7	Kretsos	0.7	6.26833	GastroPlus	1.06565	Yang-Lian	8.6e-06	GastroPlus	8.45339e-11	Wang-Kasting-Nitsche	2.15783e-06	Kretsos	2.15783e-06	Kretsos	0	GastroPlus	2.66375e-07	Yang-Lian	Berezhkovskiy
51	Ibuprofen	L2	206.29	0.021	3.98	[10],[11],[26] (median)	3.57	-	[4],[5],[10],[26] )median)	4.54		ADMET Predictor	1.3	[4],[11],[27] (median)	0.7	ADMET Predictor	5.034	[11]	110.855	scaled from [10],[19] (median)	0.09384	Fup*GFR	10	optimised based on [28]	1500	optimised based on [28]	700	optimised based on [28]	500	6.26833	GastroPlus	1.06565	Yang-Lian	1e-05	optimised based on [28]	1e-09	optimised based on [28]	1e-06	optimised based on [28]	1e-06	optimised based on [28]	0	GastroPlus	2.66375e-07	Yang-Lian	Berezhkovskiy
51	Ibuprofen	L3	206.29	2	6.2	optimised based on [29]	3.57	-	[4],[5],[10],[26] )median)	4.54		ADMET Predictor	1.3	[4],[11],[27] (median)	0.55	optimised based on [29]	5.034	[11]	347.02	optimised based on [29]	0.222	optimised based on [29]	10	optimised based on [28]	1500	optimised based on [28]	700	optimised based on [28]	500	6.26833	GastroPlus	1.06565	Yang-Lian	1e-05	optimised based on [28]	1e-09	optimised based on [28]	1e-06	optimised based on [28]	1e-06	optimised based on [28]	0	GastroPlus	2.66375e-07	Yang-Lian	Rogers/Rowland/Leahy
49	Ketoconazole	L1	531.44	0.11	8.23	ADMET Predictor	3.74	-	ADMET Predictor		6.15/4.22	ADMET Predictor	4.38	ADMET Predictor	0.68	ADMET Predictor	3.38	ADMET Predictor	346.28	ADMET Predictor	0.31616	Fup*GFR	5495.41	GastroPlus	84.6565	Wang-Kasting-Nitsche	0.7	Kretsos	0.7	496.413	GastroPlus	702.804	Yang-Lian	5.6e-06	GastroPlus	1.668e-12	Wang-Kasting-Nitsche	1.161e-06	Kretsos	1.161e-06	Kretsos	0	GastroPlus	1.383e-09	Yang-Lian	Berezhkovskiy
49	Ketoconazole	L2	531.44	0.042	8.23	[10],[11] (median)	4.35	-	[4],[5],[10],[11] (median)		6.15/4.22	ADMET Predictor	6	[2],[4],[10] (median)	0.68	ADMET Predictor	3.38	ADMET Predictor	1620.2	scaled from [10]	0.4331	Fup*GFR	5495.41	GastroPlus	84.6565	Wang-Kasting-Nitsche	0.7	Kretsos	0.7	496.413	GastroPlus	702.804	Yang-Lian	5.6e-06	GastroPlus	2.259e-12	Wang-Kasting-Nitsche	1.161e-06	Kretsos	1.161e-06	Kretsos	0	GastroPlus	1.383e-09	Yang-Lian	Berezhkovskiy
49	Ketoconazole	L3	531.44	0.042	8.23	[10],[11] (median)	4.35	-	[4],[5],[10],[11] (median)		6.15/4.22	ADMET Predictor	0.1	optimised based on [30]	0.68	ADMET Predictor	3.38	ADMET Predictor	10077	optimised based on [30]	0.174	optimised based on [30]	5495.41	GastroPlus	84.6565	Wang-Kasting-Nitsche	0.7	Kretsos	0.7	496.413	GastroPlus	702.804	Yang-Lian	5.6e-06	GastroPlus	2.259e-12	Wang-Kasting-Nitsche	1.161e-06	Kretsos	1.161e-06	Kretsos	0	GastroPlus	1.383e-09	Yang-Lian	Rogers/Rowland/Leahy
53	Metformin	L1	129.17	22.23	12.59	ADMET Predictor	-0.72	-	ADMET Predictor		12.05/2.53/-2.28/-2.93/-3.88	ADMET Predictor	89.08	ADMET Predictor	1.47	ADMET Predictor	1.42	ADMET Predictor	0.269	ADMET Predictor	6.43012	Fup*GFR																								Berezhkovskiy
53	Metformin	L2	129.17	1060	12.59	[11]	-2.6	-	[4],[5],[11]		12.4	[4]	89.08	ADMET Predictor	1.47	ADMET Predictor	1.42	ADMET Predictor	0.269	ADMET Predictor	6.43012	Fup*GFR																								Berezhkovskiy
53	Metformin	L3	129.17	1060	12.59	[11]	-2.6	-	[4],[5],[11]		12.4	[4]	89.08	ADMET Predictor	1.47	ADMET Predictor	1.42	ADMET Predictor	0.269	ADMET Predictor	0	optimised based on [31]																								Berezhkovskiy
44	2-Methyl-1,3-benzenediol	L1	124.14	22.76	4.91	ADMET Predictor	0.98	-	ADMET Predictor	10.17/9.08		ADMET Predictor	66.39	ADMET Predictor	1.16	ADMET Predictor	4.95	ADMET Predictor	336.98	ADMET Predictor	4.79227	Fup*GFR	9.54993	GastroPlus	8.06894	Wang-Kasting-Nitsche	0.7	Kretsos	0.7	3.16027	GastroPlus	8.389e-08	Yang-Lian	1.25e-05	GastroPlus	2.965e-11	Wang-Kasting-Nitsche	3.009e-06	Kretsos	3.009e-06	Kretsos	0	GastroPlus	1.872e-06	Yang-Lian	Berezhkovskiy
44	2-Methyl-1,3-benzenediol	L2	124.14	263	4.91	[10]	0.835	-	[5]	10.17/9.08		ADMET Predictor	66.39	ADMET Predictor	1.16	ADMET Predictor	4.95	ADMET Predictor	336.98	ADMET Predictor	4.79227	Fup*GFR	9.54993	GastroPlus	8.06894	Wang-Kasting-Nitsche	0.7	Kretsos	0.7	3.16027	GastroPlus	8.389e-08	Yang-Lian	1.25e-05	GastroPlus	2.965e-11	Wang-Kasting-Nitsche	3.009e-06	Kretsos	3.009e-06	Kretsos	0	GastroPlus	1.872e-06	Yang-Lian	Berezhkovskiy
54	Metoclopramide	L1	299.8	1.95	10.15	ADMET Predictor	2.32	-	ADMET Predictor	11.39	9.06/1.93	ADMET Predictor	43.2	ADMET Predictor	1.01	ADMET Predictor	1.46	ADMET Predictor	64.64	ADMET Predictor	3.11833	Fup*GFR																								Berezhkovskiy
54	Metoclopramide	L2	299.8	0.2	10.15	[10],[11] (median)	2.21	-	[4],[5],[10],[11] (median)	13.28	9.33	[11],[33]	65	[4],[34] (median)	1.01	ADMET Predictor	1.46	ADMET Predictor	33.81	scaled from [7],[10],[19] (median)	4.69193	Fup*GFR																								Berezhkovskiy
54	Metoclopramide	L3	299.8	0.2	10.15	[10],[11] (median)	2.21	-	[4],[5],[10],[11] (median)	13.28	9.33	[11],[33]	65	[4],[34] (median)	1.01	ADMET Predictor	1.46	ADMET Predictor	33.81	scaled from [7],[10],[19] (median)	4.69193	Fup*GFR																								Rogers/Rowland/Leahy
45	Nitrofurantoin	L1	238.16	0.18	5.17	ADMET Predictor	0.2	-	ADMET Predictor	7.21	-5.69	ADMET Predictor	36.6	ADMET Predictor	0.79	ADMET Predictor	3.33	ADMET Predictor	2.943	ADMET Predictor	2.64192	Fup*GFR																								Berezhkovskiy
45	Nitrofurantoin	L2	238.16	0.0988	5.17	[4],[5] (median)	-0.47	-	[4],[5],[10],[11] (median)	7.21	-5.69	ADMET Predictor	40.7	[2],[4],[10] (median)	0.79	ADMET Predictor	3.33	ADMET Predictor	2.943	ADMET Predictor	2.93787	Fup*GFR																								Berezhkovskiy
45	Nitrofurantoin	L3	238.16	0.0988	5.17	[4],[5] (median)	-0.47	-	[4],[5],[10],[11] (median)	7.21	-5.69	ADMET Predictor	40.7	[2],[4],[10] (median)	0.79	ADMET Predictor	3.33	ADMET Predictor	52.8963	optimised based on [32]	2.93787	Fup*GFR																								Berezhkovskiy
50	1,2-Octanediol	L1	146.23	6.38	7	ADMET Predictor	1.21	-	ADMET Predictor			ADMET Predictor	71.05	ADMET Predictor	0.93	ADMET Predictor	3.93	ADMET Predictor	35.901	ADMET Predictor	5.12864	Fup*GFR	16.2181	GastroPlus	9.34914	Wang-Kasting-Nitsche	0.7	Kretsos	0.7	1.00016	GastroPlus	3.34889	Yang-Lian	9.9e-06	GastroPlus	2.359e-11	Wang-Kasting-Nitsche	2.703e-06	Kretsos	2.703e-06	Kretsos	0	GastroPlus	1.053e-06	Yang-Lian	Berezhkovskiy
43	Oxytetracycline	L1	460.44	2.28	6.41	ADMET Predictor	-0.67	-	ADMET Predictor	10.93/10.15/8.17/5.94	6.9	ADMET Predictor	41.84	ADMET Predictor	1.27	ADMET Predictor	0.34	ADMET Predictor	21.09	ADMET Predictor	3.02016	Fup*GFR																								Berezhkovskiy
43	Oxytetracycline	L2	460.44	2.28	6.41	ADMET Predictor	-1.307	-	[5]	10.93/10.15/8.17/5.94	6.9	ADMET Predictor	68.875	[2],[10] (median)	1.27	ADMET Predictor	0.34	ADMET Predictor	21.09	ADMET Predictor	4.97165	Fup*GFR																								Berezhkovskiy
43	Oxytetracycline	L3	460.44	2.28	6.41	ADMET Predictor	-1.307	-	[5]	10.93/10.15/8.17/5.94	6.9	ADMET Predictor	68.875	[2],[10] (median)	1.27	ADMET Predictor	0.34	ADMET Predictor	21.09	ADMET Predictor	4.97165	Fup*GFR																								Rogers/Rowland/Leahy
41	Panthenol	L1	205.26	77.89	7	ADMET Predictor	-0.75	-	ADMET Predictor	12.69	-2.4	ADMET Predictor	87.94	ADMET Predictor	0.83	ADMET Predictor	0.9	ADMET Predictor	47.54	ADMET Predictor	6.34783	Fup*GFR	0.17783	GastroPlus	2.91398	Wang-Kasting-Nitsche	0.7	Kretsos	0.7	6.7781	GastroPlus	0.00013	Yang-Lian	8.9e-06	GastroPlus	6.198e-13	Wang-Kasting-Nitsche	2.165e-06	Kretsos	2.165e-06	Kretsos	0	GastroPlus	2.722e-07	Yang-Lian	Berezhkovskiy
39	Paracetamol	L1	151.17	9.66	5.49	ADMET Predictor	0.5	-	ADMET Predictor	11.92/9.78		ADMET Predictor	66.4	ADMET Predictor	1.01	ADMET Predictor	3.88	ADMET Predictor	140.55	ADMET Predictor	4.79299	Fup*GFR																								Berezhkovskiy
39	Paracetamol	L2	151.17	14	5.49	[11]	0.46	-	[11]	11.92/9.78		ADMET Predictor	100	[10]	1.01	ADMET Predictor	3.56	converted from [36]	10.79	scaled from [10]	7.21836	Fup*GFR																								Berezhkovskiy
39	Paracetamol	L3	151.17	14	5.49	[11]	1.11	-	optimised basd on [37]	11.92/9.78		ADMET Predictor	90	optimised basd on [37]	1.01	ADMET Predictor	3.56	converted from [36]	10.79	scaled from [10]	7.21836	Fup*GFR																								Rogers/Rowland/Leahy
37	Topiramate	L1	339.37	0.68	5.72	ADMET Predictor	-0.23	-	ADMET Predictor	8.74		ADMET Predictor	92.51	ADMET Predictor	1.23	ADMET Predictor	1.51	ADMET Predictor	57.1	ADMET Predictor	6.6777	Fup*GFR																								Berezhkovskiy
37	Topiramate	L2	339.37	9.8	5.72	[4]	0.13	-	[4]	8.7		[4]	79.5	[4]	1.23	ADMET Predictor	3.75	converted from [38]	15.02	scaled from [6]	5.7386	Fup*GFR																								Berezhkovskiy
37	Topiramate	L3	339.37	9.8	5.72	[4]	0.13	-	[4]	8.7		[4]	79.5	[4]	1.23	ADMET Predictor	3.75	converted from [38]	0.874	optimised based on [39]	1.05	optimised based on [39]																								Berezhkovskiy
35	Trimellitic-anhydride	L1	192.13	1.91	2.72	ADMET Predictor	1.03	-	ADMET Predictor	3.34		ADMET Predictor	13.48	ADMET Predictor	0.78	ADMET Predictor	3.98	ADMET Predictor	37.92	ADMET Predictor	0.97303	Fup*GFR																								Berezhkovskiy
35	Trimellitic-anhydride	L2	192.13	1.04	2.72	[11]	-0.314	-	[5]				19.7	[2]	0.78	ADMET Predictor	3.98	ADMET Predictor	37.92	ADMET Predictor	1.42202	Fup*GFR																								Berezhkovskiy
47	L-Valine	L1	117.15	136.76	5.9	ADMET Predictor	-2.26	-	ADMET Predictor	2.24	9.55	ADMET Predictor	89.64	ADMET Predictor	1.44	ADMET Predictor	0.46	ADMET Predictor	44.29	ADMET Predictor	6.47054	Fup*GFR																								Berezhkovskiy
47	L-Valine	L2	117.15	58.5	5.9	[2],[11] (median)	-2.21	-	[2],[11]	2.3	9.55	[11]	89.64	ADMET Predictor	1.44	ADMET Predictor	0.46	ADMET Predictor	44.29	ADMET Predictor	6.47054	Fup*GFR																								Berezhkovskiy
66	Verapamil	L1	454.61	0.0227	9.03	ADMET Predictor	4.45	-	ADMET Predictor		9.68	ADMET Predictor	14.73	ADMET Predictor	0.68	ADMET Predictor	3.38	ADMET Predictor	370.45	ADMET Predictor	1.06326	Fup*GFR																								Berezhkovskiy
66	Verapamil	L2	454.61	0.00447	9.03	[11]	4.03	-	[2]		8.46	[11]	14.73	ADMET Predictor	0.68	ADMET Predictor	3.38	ADMET Predictor	12201	scaled from [10]	1.06326	Fup*GFR																								Berezhkovskiy
66	Verapamil	L3	454.61	0.00447	9.03	[11]	4.03	-	[2]		8.46	[11]	14.73	ADMET Predictor	0.68	ADMET Predictor	3.38	ADMET Predictor	959.841	optimised based on [40]	7.21836	GFR																								Rogers/Rowland/Leahy
67	Warfarin	L1	308.34	0.0155	4.77	ADMET Predictor	3.28	-	ADMET Predictor	5.06	9.07	ADMET Predictor	5.46	ADMET Predictor	0.68	ADMET Predictor	4.22	ADMET Predictor	326.16	ADMET Predictor	0.39412	Fup*GFR																								Berezhkovskiy
67	Warfarin	L2	308.34	0.017	4.77		2.7	-		5.06	9.07	ADMET Predictor	2	[10]	0.68	ADMET Predictor	4.22	ADMET Predictor	326.16	ADMET Predictor	0.144	Fup*GFR																								Berezhkovskiy
67	Warfarin	L3	308.34	0.017	4.77		2.7	-		5.06	9.07	ADMET Predictor	1.5	optimised basd on [41]	0.68	ADMET Predictor	4.22	ADMET Predictor	14.4093	optimised basd on [41]	0.10828	Fup*GFR																								Rogers/Rowland/Leahy
	REFERENCES
	[1]	Opinion on 2-Amino-6-chloro-4-nitrophenol (2006) SCIENTIFIC COMMITTEE ON CONSUMER PRODUCTS, SCCP/0948/05
	[2]	Internal data (unpublished)
	[3]	Cindy Obringer, John Manwaring, Carsten Goebel, Nicola J. Hewitt, and Helga Rothe. Suitability of the in vitro Caco-2 assay to predict the oral absorption of aromatic amine hair dyes. (2016) Toxicology in Vitro 32:1–7.
	[4]	https://go.drugbank.com/drugs
	[5]	http://www.chemspider.com/
	[6]	Internal data (unpublished)
	[7]	Pearce RG, Setzer RW, Strope CL, Sipes NS, Wambaugh JF (2017). “httk: R Package for High-Throughput Toxicokinetics.” Journal of Statistical Software, 79(4), 1–25. doi:10.18637/jss.v079.i04.
	[8]	Derakhshandeh, K. and Mohebbi, M. Oral bioavailability and pharmacokinetic study of cetrizine HCl in Iranian healthy volunteers (2009) Research in Pharmacetuical Sciences. 4(2): 113–121.
	[9]	Odlind, B., Hartvig, P., Lindstrom, B., et al. Serum Azathioprine, and 6-mercaptopurine levels and immunopsppressive activity after azathioprine in uremic patients (1986) International of journal immunopharmacology 8(1):1-11.
	[10]	https://comptox.epa.gov/dashboard/
	[11]	https://pubchem.ncbi.nlm.nih.gov/
	[12]	Foxenberg, PJ, et al. (2007) Human hepatic cytochrome p450-specific metoblism of parathion and chlorpyrifos. Drug Metabolism and Diposition 35:189-193.
	[13]	Tao Wang, Xiaochen Gu (2007). Journal of Pharmacy and Pharmaceutial Sciences 10(1):17-25.
	[14]	Spoorenberg SM, Deneer VH, Grutters JC, Pulles AE, Voorn GP, Rijkers GT, Bos WJ, van de Garde EM. Pharmacokinetics of oral vs. intravenous dexamethasone in patients hospitalized with community-acquired pneumonia. Br J Clin Pharmacol. 2014 Jul;78(1):78-83. doi: 10.1111/bcp.12295. PMID: 24400953; PMCID: PMC4168382.
	[15]	Neuhoff, S., et al. (2013). "Application of permeability-limited physiologically-based pharmacokinetic models: part I-digoxin pharmacokinetics incorporating P-glycoprotein-mediated efflux." J Pharm Sci 102(9): 3145-3160.
	[16]	Llyod, B. L., et al. Pharmacokinetics and Bioavailability of Digoxin Capsules, Solution and Tablets After Single and Multiple Doses. The American Journal of Cariolgoy (1978) 42:129-136
	[17]	SCCS. Available at: https://ec.europa.eu/health/sites/default/files/scientific_committees/consumer_safety/docs/sccs_o_203.pdf
	[18]	Prandota, J. and Witkowska, W. Pharmacokinetics and metabolism of furosemide in man. European Journal of Drug Metabolism and Pharmacokinetics (1976) 1: 177-181.
	[19]	Halifax, D., Foster, J.A. and Houston, J.B. Prediction of Human Metabolic Clearance from In Vitro Systems: Retrospective Analysis and Prospective View. Pharmcuetical Rearch (2010) 27:2150-2161.
	[20]	Andreasen, F. and Mikkelsen, E. Distribution, Elimination and Effect of Furosemide in Normal Subjects and in Patients with Heart Failure. European Journal of clinical Pharmacology (1977) 12:15-22.
	[21]	Reifenrath, W.G., Prystowsky, S.D., Nonomura, J.H., Robinson, P.B., 1985. Topical glutaraldehyde-percutaneous penetration and skin irritation. Archives of Dermatological Research 277, 242–244.
	[22]	Devineni, D., et al. Effect of canagliflozin on the pharmacokinetics of glyburide, metformin, and simvastatin in healthy participants. Clinical Pharmacology in Drug Development (2015) 4(3): 226–236.
	[23]	Scientific Committee on Consumer Safety, SCCS/1293/10 OPINION ON HC Red n° 3 COLIPA n° B50.
	[24]	Ludden, T. M., Shepherd, A. M. M., McNay, J. L., Lin, M-S. Hydralazine kinetics in hypertensive patients after intravenous administration. Clinical Pharmacology and Therapeutics. (1980)28(6): 736–742.
	[25]	Shen, D. D., et al. Pharmacokinetics of Hydralazine and Its Acid-Labile Hydrazone Metabolites in Relation to Acetylator Phenotype. Journal of Pharmacokinetics and Biopharmaceutics. (1980) 8 (1):53-68.
	[26]	Kasim, N. A., et. Al. Molecular Properties of WHO Essential Drugs and Provisional Biopharmaceutical Classification. Molecular Pharmaceutics. (2004) 1(1): 85–96.
	[27]	Aarons, L., Grennan, D.M. and Siddiqui, M. The binding of ibuprofen to plasma proteins. European Journal of Clinical Pharmacology. (1983) 25(6), 815–818.
	[28]	Hadgraft, J., Whitefield, M. and Rosher, P.H. Skin Penetration of Topical Formulations of Ibuprofen 5%: An in virto Comparative Study. An in vitro Comparative Study. Skin Pharmacology and Applied Skin Physiology. (2003) 16(3): 137–142.
	[29]	Pavliv, L., Voss, B. and Rock, A. Pharmacokinetics, safety, and tolerability of a rapid infusion of i.v. ibuprofen in healthy adults. American Journal of Health-System Pharmacy.
	[30]	Daneshmend, T. K., Warnock, D. W., Turner, A., Roberts, C. J. C. Pharmacokinetics of ketoconazole in normal subjects. Journal of Antimicrobial Chemotherapy. (1981) 8(4):
	[31]	Pentikäinen, P.J., Neuvonen, P.J. and Penttilä, A. Pharmacokinetics of metformin after intravenous and oral administration to man. European Journal of Clinical Pharmacology (1979) 16(3): 195–202.
	[32]	Huttner, A., Wijma, R.A. Stewardson, A.J. et al. The pharmacokinetics of nitrofurantoin in healthy female volunteers: a randomized crossover study. Journal of Antimicrobial
	[33]	Shawahna, R., R. Evaluation of the use of partition coefficients and molecular surface properties as predictors of drug absorption: a provisional biopharmaceutical classification of the list of national essential medicines of Pakistan. (2011), 19(2):83-99
	[34]	Webb, D., Buss, D., C., Fifield, R., Bateman, D., and Routledge, P., A. The plasma protein binding of metoclopramide in health and renal disease. British Journal of clinical Toxicology. (1986) 21(3): 334–336.
	[35]	Cadavona J.J.P., Zhu H., Hui, X., Jung, E.C., Maibach, H.I. J Appl Toxicol. (2016) 36(9):1207-13.
	[36]	Prieto P, Hoffmann S, Tirelli V, Tancredi F, González I, Bermejo M, De Angelis I. An exploratory study of two Caco-2 cell models for oral absorption: a report on their within-laboratory and between-laboratory variability, and their predictive capacity. Altern Lab Anim. 2010 Oct;38(5):367-86.
	[37]	FDA Label: https://www.accessdata.fda.gov/drugsatfda_docs/label/2021/204957s000lbl.pdf
	[38]	Paulo Paixão, Luís F. Gouveia, José A.G. Morais, Prediction of the in vitro permeability determined in Caco-2 cells by using artificial neural networks, European Journal of Pharmaceutical Sciences (2010),41(1):107-117
	[39]	Shank, R.P. et al. Plasma and whole blood pharmacokinetics of topiramate: the role of carbonic anhydrase (2005) Epilepsy Research 63:103-112
	[40]	Krecic-Shepard, M.E., et al. Gender-Specific Effects on Verapamil Pharmacokinetics and Pharmacodynamics in Humans. Journal of Clinical Pharmacology (2000) 10:219-230.
	[41]	Stirling Y, Howarth OJ, Stockley R, Bland R, Towler CM, et al. Comparison of the bioavailabilities and anticoagulant activities of two warfarin formulations. British Journal of Haematology (1982) 51: 37-46.

## Sheet: S2b. Clinical data
chem_id	Chemical Name	Reference for exposure information	Used for calibration or validation?	Application Category	Route of Exposure	Product Type	Vehicle	Exposure_Dose	Study population	Study population - ethnicity	Study population - age range / mean	Study population - weight range / mean	Additional exposure information	Exposure calculations	Dosage Form G+	Dose [mg]	Subsequent Dose [mg]	Subsequent Time [h]	Fed/Fasted (only applies to oral exposure chemicals)	Modelling comment	Reported cmax	unit	Simulation cmax	unit	Reported AUC0-t	unit	Simulation AUC0-t	unit	Reported tmax	unit	Simulation tmax	unit
40	Azathioprine	Odlind, B., Hartvig, P., Lindstrom, B., et al. Serum Azathioprine, and 6-mercaptopurine levels and immunopsppressive activity after azathioprine in uremic patients (1986) International of journal immunopharmacology 8(1):1-11.	calibration		Oral	Tablet		100 mg	5 male and 3 female Uremic patients		25, 59	50, 80			IR: Tablet	100			Fasted		0.0478	ug/ml	0.0475	ug/ml	0.1	ug-h/ml	0.098	ug-h/ml	0.5478	h	0.8933	h
40	Azathioprine	Odlind, B., Hartvig, P., Lindstrom, B., et al. Serum Azathioprine, and 6-mercaptopurine levels and immunopsppressive activity after azathioprine in uremic patients (1986) International of journal immunopharmacology 8(1):1-11.	validation		IV	Solution	Azathioprine was freeze dried sodium salt and dissolved in saline	100 mg	10 male and 5 female Uremic patients		25, 63	50, 80			IV: Bous	100					0.7498	ug/ml	31.108	ug/ml	1.0325	ug-h/ml	1.4188	ug-h/ml	0.1254	h	0	h
40	Azathioprine	Lin, S-N., Jessup, K., Floyd, M., et al. Quantitation of Plasma Azathioprine and 6-Mercaptopurine levels in Renal Transplant Patients. (1980) Transplantation 29(4): 290-94.	validation		IV	Solution		100 mg	20 Renal transplant patients (who received transplants 2 weeks to 8 months before testing), had normal liver function						IV: Bous	100					0.9163	ug/ml	27.88	ug/ml	0.43	ug-h/ml	1.49	ug-h/ml	0	h	0	h
56	BHA	Verhagen H et al. Disposition of single oral doses of butylated hydroxytoluene in man and rat. Food Chem Toxicol. (1989) 27(12): 765-72.	calibration	Preservative	Oral	Capsule	gelatine capsule	0.5 mg/kg	9 male (healthy)		32	74			oral capsule	37 (0.5x74)			Fasted		0.118	ug/mL	0.131	ug/mL	0.191	ug*h/mL	0.237	ug*h/mL	0.7	h	0.4	h
34	Cetirizine	Derakhshandeh, K. and Mohebbi, M. Oral bioavailability and pharmacokinetic study of cetrizine HCl in Iranian healthy volunteers (2009) Research in Pharmacetuical Sciences. 4(2): 113–121.	calibration		Oral	Tablet	with 250ml of tap water	10mg	12 male (healthy)	Iranian	29 ± 2.3	75.3 ± 9.5			Oral tablet	10mg			Fasted		0.2652	ug/mL	0.201	ug/mL	2.03	ug-h/ml	2.79	ug-h/ml	1.95	h	3.52	h
34	Cetirizine	Paul, K and Nagarajan, J.S.K. Comparative Pharmacokinetic studies of cetirizine tablets in healthy human volunteers. Intenational Journal of Research in Pharamacy and Chemistry (2011) 1(4):1212-1235	validation		Oral	Tablet	along with 240ml water	10mg	12 male (healthy)	Abu Dhabi					Oral tablet	10mg			Fasted		0.457	ug/mL	0.2	ug/mL	2.8663	ug-h/ml	2.6958	ug-h/ml	2	h	2.32	h
32	Chlorpyrifos	Noland, R. J. et al., (1984) Chlorpyrifos: Pharmacokinetics in Human Volunteers. Toxicology And Applied Pharmacology 73:8-15	calibration	Pesticide	Oral	Tablet	dissolved in methylene chloride (food grade) on a 0.5g lactose tablet	oral 0.5 mg/kg bw	6 male	caucasian	27,50	71.7, 101.8 / 83.3	dissolved in methylene chloride (food grade) on a 0.5g lactose tablet, followed by 100ml water after dosing		IR: Tablet	42.765			Fed	no PK data for parent, data is for metabolite 3,5,6-Trichloro-2-pyridinol (TCP)	1.02	ug/mL	0.58	ug/mL					6	h	4	h
32	Chlorpyrifos	Noland, R. J. et al., (1984) Chlorpyrifos: Pharmacokinetics in Human Volunteers. Toxicology And Applied Pharmacology 73:8-15	calibration	Pesticide	Dermal	Solution	dipropylene glycol methyl ether (DPGME)	dermal 5.0 mg/kg bw	6 male	caucasian	27, 50	77.1, 95.0 / 83.2	appplication was not covered, a tub bath or a shower 12 to 20 hr after application	400 mg in 5 mL applied to 100 cm2, application time 12h	TD: Liq Soln	400			Fed	no PK data for parent, data is for metabolite 3,5,6-Trichloro-2-pyridinol (TCP)	0.06	ug/mL	0.07	ug/mL					24	h	42	h
59	Dexamethasone	Spoorenberg SM, Deneer VH, Grutters JC, Pulles AE, Voorn GP, Rijkers GT, Bos WJ, van de Garde EM. Pharmacokinetics of oral vs. intravenous dexamethasone in patients hospitalized with community-acquired pneumonia. Br J Clin Pharmacol. 2014 Jul;78(1):78-83. doi: 10.1111/bcp.12295. PMID: 24400953; PMCID: PMC4168382.	calibration		IV: Bolus	Bolus		4 mg	13 male, 2 female, hospitalized with community-acquired pneumonia		68.5				IV: Bous	4 mg					0.0964	ug/ml	1.0512	ug/ml	0.5073	ug-h/ml	0.4909	ug-h/ml	0	h	0	h
59	Dexamethasone	Spoorenberg SM, Deneer VH, Grutters JC, Pulles AE, Voorn GP, Rijkers GT, Bos WJ, van de Garde EM. Pharmacokinetics of oral vs. intravenous dexamethasone in patients hospitalized with community-acquired pneumonia. Br J Clin Pharmacol. 2014 Jul;78(1):78-83. doi: 10.1111/bcp.12295. PMID: 24400953; PMCID: PMC4168382.	validation		Oral	Tablet		6 mg	13 male, 2 female, hospitalized with community-acquired pneumonia		73.7				Oral: tablet	6 mg			Fasted		0.0643	ug/ml	0.0636	ug/ml	0.7466	ug-h/ml	0.6465	ug-h/ml	1.4	h	1.92	h
59	Dexamethasone	Jobe, A.H. et al. Pharmacokinetics and Pharmacodynamics of Intramuscular and Oral Betamethasone and Dexamethasone in Reproductive Age Women in India. Clinical and Translational Science (2020) 13:391-399.	validation		Oral	Tablet		6 mg	6 female, healthy	Asian					Oral: tablet	6 mg			Fasted		0.0822	ug/ml	0.0835	ug/ml	0.6893	ug-h/ml	0.7364	ug-h/ml	1.53	h	1.9	h
27	Digoxin	Llyod, B. L., et al. Pharmacokinetics and Bioavailability of Digoxin Capsules, Solution and Tablets After Single and Multiple Doses. The American Journal of Cariolgoy (1978) 42:129-136	calibration	Drug	IV	Solution	48.4ml sterile 5% dextrose in water	IV 0.4 mg	12 male		23,34 / 27.9	65.9,84.5 / 77	Infused into an antecubital vein by an constant rate infusion pump over 1 hour		IV: Infusion	0.4			Fasted		5.99	ng/mL	5.91	ng/mL	47.762	ng*h/mL	32.328	ng*h/mL	1	h	1	h
27	Digoxin	Llyod, B. L., et al. Pharmacokinetics and Bioavailability of Digoxin Capsules, Solution and Tablets After Single and Multiple Doses. The American Journal of Cariolgoy (1978) 42:129-136	calibration	Drug	Oral	Solution	200 mL 1% ethanol plus 40 mL water	oral 0.4 mg solution	12 male		23,34 / 27.9	65.9,84.5 / 77	Single oral dose	in 200mL plus 40 mL water	IR: Solution	0.4			Fasted		3.62	ng/mL	3.67	ng/mL	32.139	ng*h/mL	30.322	ng*h/mL	0.75	h	1	h
27	Digoxin	Llyod, B. L., et al. Pharmacokinetics and Bioavailability of Digoxin Capsules, Solution and Tablets After Single and Multiple Doses. The American Journal of Cariolgoy (1978) 42:129-136	calibration	Drug	Oral	Tablet		oral 0.5 mg tablet	12 male		23,34 / 27.9	65.9,84.5 / 77	Single oral dose	in 240 mL	IR: Tablet	0.5			Fasted		3.39	ng/mL	3.43	ng/mL	37.101	ng*h/mL	36.939	ng*h/mL	1	h	2.08	h
27	Digoxin	Llyod, B. L., et al. Pharmacokinetics and Bioavailability of Digoxin Capsules, Solution and Tablets After Single and Multiple Doses. The American Journal of Cariolgoy (1978) 42:129-136	validation	Drug	Oral	Capsule		oral 0.4 mg capsule	12 male		23,34 / 27.9	65.9,84.5 / 77	Single oral dose	Two 0.2mg capsules of digoxin prepared in a liquid-filled soft gelation capsule	IR: Capsule	0.4			Fasted		3.47	ng/mL	3.41	ng/mL	11.25	ng*h/mL	30.12	ng*h/mL	0.75	h	1.36	h
27	Digoxin	D.J. SUMNER & A.J. RUSSELL (1976). DIGOXIN PHARMACOKINETICS: MULTICOMPARTMENTAL ANALYSIS AND ITS CLINICAL IMPLICATIONS. Br. J. clin. Pharmac. (1976), 3, 221-229	validation	Drug	IV	Solution	sterile water/ethanol (9/1)	IV 0.013 mg	2 male		27,35	not given	The kinetics of digoxin have been investigated in healthy volunteers using an isotopic tracer technique.		IV: Infusion	0.013			Fasted	infusion time not given, set to 0.1h	0.36	ng/mL	0.675	ng/mL	0.4475	ng*h/mL	0.492	ng*h/mL	0.18	h	0.1	h
27	Digoxin	D.J. SUMNER & A.J. RUSSELL (1976). DIGOXIN PHARMACOKINETICS: MULTICOMPARTMENTAL ANALYSIS AND ITS CLINICAL IMPLICATIONS. Br. J. clin. Pharmac. (1976), 3, 221-229	validation	Drug	Oral	Solution	30% ethanol	oral 0.06 mg solution	2 male		27,35	not given	The kinetics of digoxin have been investigated in healthy volunteers using an isotopic tracer technique.	in 200mL	IR: Solution	0.06			Fasted		0.529	ng/mL	0.55	ng/mL	1.8167	ng*h/mL	1.966	ng*h/mL	0.8	h	1	h
19	Furosemide	Andreasen, F. and Mikkelsen, E. Distribution, Elimination and Effect of Furosemide in Normal Subjects and in Patients with Heart Failure. European Journal of clinical Pharmacology (1977) 12:15-22.	calibration	Drug	IV	Solution		IV 40 mg	Healthy, 6 male, 2 female		27,74 / 52.25	not given			IV: Bolus	40			Fed		5.315	ng/mL	11.21	ng/mL	4.455	ng*h/mL	5.961	ng*h/mL	0.083	h	0	h
63	Glybenclamide	Devineni, D., et al. Effect of canagliflozin on the pharmacokinetics of glyburide, metformin, and simvastatin in healthy participants. Clinical Pharmacology in Drug Development (2015) 4(3): 226–236.	calibration		Oral	Tablet		1.25 mg	15 male, 14 female		18, 45				Oral: tablet	1.25 mg			Fasted		0.028	ug/ml	0.047	ug/ml	0.181	ug-h/ml	0.50167	ug-h/ml	2.93	h	8.36	h
63	Glybenclamide	Graefe-Mody, U. et. al. Assessment of the Pharmacokinetic Interaction between the Novel DPP-4 Inhibitor Linagliptin and a Sulfonylurea, Glyburide, in Healthy Subjects. Drug Metabolism and Pharmacokinetics (2011) 26(2): 123–129.	validation		Oral	Tablet		1.75 mg	Healthy, 10 male, 10 female		18, 55				Oral: tablet	1.75 mg			Fasted		0.1283	ug/ml	0.06417	ug/ml	0.35586	ug-h/ml	0.67992	ug-h/ml	1.5927	h	8.4	h
63	Glybenclamide	Matsuda, A., Kuzuya, T., Sugita, Y. and Kawashima, K. Plasma Levels of Glibenclamide in Diabetic Patients during its Routine Clinical Administration Determined by a Specific Radioimmunoassay. Hormone and Metabolic Research (1983) 15(9): 425-428.	validation		Oral	Tablet		2.5 mg							Oral: tablet	2.5 mg			Fasted		0.072	ug/ml	0.08849	ug/ml	0.2295	ug-h/ml	0.958	ug-h/ml	1.5	h	8.4	h
63	Glybenclamide	G. Sartor, A. Melander, B. Scherst6n, and E. Wfihlin-Boll, Serum Glibenclamide in Diabetic Patients, and Influence of Food on the Kinetics and Effects of Glibenclamide, Diabetologia 18, 17-22 (1980)	validation		Oral	Tablet		5 mg	9 male		26				Oral: tablet	5 mg			Fasted		0.2682	ug/ml	0.15	ug/ml	1.1158	ug-h/ml	2.0427	ug-h/ml	3	h	9.84	h
64	Hydralazine	Ludden, T. M., Shepherd, A. M. M., McNay, J. L., Lin, M-S. Hydralazine kinetics in hypertensive patients after intravenous administration. Clinical Pharmacology and Therapeutics. (1980)28(6): 736–742.	calibration	Drug	IV	Solution	sterile normal saline solution	IV 0.3 mg/kg bw	8 male, hypertensive patients, rapid and slow acetylators		50,67 / 56.125	57,100 / 79.75	Hydralazine HC1 (Apresoline), 20 mg/ml, to provide a dose of about 0.3 mg (1.53 ,mole)/kg body weight was diluted to 5 ml with sterile normal saline solution. constant infusion over 100sc into side arm of a fast-flow 20mL/min infusion	calculated as base for subject's body weight	IV: Infusion	19.6			Fasted	Subject F (rapid acetylator)	424.1	ng/mL	1158.7	ng/mL	67.83	ng*h/mL	99.81	ng*h/mL	0.057	h	0.028	h
64	Hydralazine	Shen, D. D., et al. Pharmacokinetics of Hydralazine and Its Acid-Labile Hydrazone Metabolites in Relation to Acetylator Phenotype. Journal of Pharmacokinetics and Biopharmaceutics. (1980) 8 (1):53-68.	calibration	Drug	oral	Solution		Oral 100 mg	10 healthy, rapid and slow acetylators, rapid: 5 male, 5 female		21,40 / 30	51,82 /63.2	Either 50 or 100 mg in solution (Apresoliine hydrochloride parenteral), were given with 200ml of water	100 mg Hydralazine HCl dose calculated as base	IR: Solution	81.46			Fasted	rapid acetylators	113.7	ng/mL	114.9	ng/mL	287.8	ng*h/mL	303.9	ng*h/mL	0.75	h	0.561	h
64	Hydralazine	Ludden, T. M., Shepherd, A. M. M., McNay, J. L., Lin, M-S. Hydralazine kinetics in hypertensive patients after intravenous administration. Clinical Pharmacology and Therapeutics. (1980)28(6): 736–742.	validation	Drug	IV	Solution	sterile normal saline solution	IV 0.3 mg/kg bw	8 male, hypertensive patients, rapid and slow acetylators		50,67 / 56.125	57,100 / 79.75	Hydralazine HC1 (Apresoline), 20 mg/ml, to provide a dose of about 0.3 mg (1.53 ,mole)/kg body weight was diluted to 5 ml with sterile normal saline solution. constant infusion over 100sc into side arm of a fast-flow 20mL/min infusion	calculated as base for subject's body weight	IV: Infusion	18.3			Fasted	Subject J (slow acetylator)	521.5	ng/mL	1141.4	ng/mL	85.89	ng*h/mL	99.07	ng*h/mL	0.042	h	0.028	h
64	Hydralazine	Shen, D. D., et al. Pharmacokinetics of Hydralazine and Its Acid-Labile Hydrazone Metabolites in Relation to Acetylator Phenotype. Journal of Pharmacokinetics and Biopharmaceutics. (1980) 8 (1):53-68.	validation	Drug	oral	Solution		Oral 100 mg	10 healthy, rapid and slow acetylators, rapid: 5 male, 5 female		21,40 / 30	51,82 /63.2	Either 50 or 100 mg in solution (Apresoliine hydrochloride parenteral), were given with 200ml of water	100 mg Hydralazine HCl dose calculated as base	IR: Solution	81.46			Fasted	slow acetylators	244.7	ng/mL	114.9	ng/mL	593.4	ng*h/mL	303.9	ng*h/mL	0.25	h	0.561	h
64	Hydralazine	Shen, D. D., et al. Pharmacokinetics of Hydralazine and Its Acid-Labile Hydrazone Metabolites in Relation to Acetylator Phenotype. Journal of Pharmacokinetics and Biopharmaceutics. (1980) 8 (1):53-68.	validation	Drug	IV	Solution		IV 20 mg	10 healthy, rapid and slow acetylators, rapid: 5 male, 5 female		21,40 / 30	51,82 /63.2	Hydralazine hydrochloride (Apresoline hydrochloride parenteral diluted to a concentration of 1mg/ml with normal saline) was infused intravenously into antecubital vein at a rate of 1mg/ml for a total of 20 min		IV: Infusion	16.29			Fasted	rapid acetylators	116.6	ng/mL	197.6	ng/mL	169.8	ng*h/mL	163.2	ng*h/mL	0.5	h	0.33	h
64	Hydralazine	Shen, D. D., et al. Pharmacokinetics of Hydralazine and Its Acid-Labile Hydrazone Metabolites in Relation to Acetylator Phenotype. Journal of Pharmacokinetics and Biopharmaceutics. (1980) 8 (1):53-68.	validation	Drug	IV	Solution		IV 20 mg	10 healthy, rapid and slow acetylators, rapid: 5 male, 5 female		21,40 / 30	51,82 /62.8	Hydralazine hydrochloride (Apresoline hydrochloride parenteral diluted to a concentration of 1mg/ml with normal saline) was infused intravenously into antecubital vein at a rate of 1mg/ml for a total of 20 min		IV: Infusion	16.29			Fasted	slow acetylators	98.97	ng/mL	197.6	ng/mL	153.7	ng*h/mL	163.2	ng*h/mL	0.5	h	0.33	h
51	Ibuprofen	Pavliv, L., Voss, B. and Rock, A. Pharmacokinetics, safety, and tolerability of a rapid infusion of i.v. ibuprofen in healthy adults. American Journal of Health-System Pharmacy. (2011) 68(1): 47–51.	calibration	Drug	IV	Solution		IV 800 mg	12 healthy, 9 male, 3 female	caucasian	18,65 / 31.7	76.5	800 mg i.v. ibuprofen a infused over five to seven minutes concomitantly with an oral placebo		IV: Infusion	800			Fasted	5mL	120.2	ug/mL	120.3	ug/mL	187.4	ug*h/mL	182.9	ug*h/mL	0.09	h	0.1	h
51	Ibuprofen	Pavliv, L., Voss, B. and Rock, A. Pharmacokinetics, safety, and tolerability of a rapid infusion of i.v. ibuprofen in healthy adults. American Journal of Health-System Pharmacy. (2011) 68(1): 47–51.	calibration	Drug	oral	Tablet		Oral 800 mg	12 healthy, 9 male, 3 female	caucasian	18,65 / 31.7	76.5	800 mg oral ibuprofen b with concomitant i.v. placebo (0.9% sodium chloride injection)		IR: Tablet	800			Fasted	250mL	57.3	ug/mL	50	ug/mL	187.4	ug*h/mL	167.2	ug*h/mL	1.51	h	1.28	h
51	Ibuprofen	Martin, W. et al. Pharmacokinetics and absolute bioavailability of ibuprofen after oral administration of ibuprofen lysine in man. Biopharmaceutics and Drug Disposition. (1990) 11(3): 265–278.	validation	Drug	IV	Solution		IV 200 mg	8 healthy male		29.8	70.1	slow IV (3min) of a sterile solution containing 200 mg of ibuprofen/3mL		IV: Infusion	200			Fasted	0.1h infusion time	39	ug/mL	31.68	ug/mL	59.96	ug*h/mL	45.03	ug*h/mL	0.01	h	0.1	h
51	Ibuprofen	Martin, W. et al. Pharmacokinetics and absolute bioavailability of ibuprofen after oral administration of ibuprofen lysine in man. Biopharmaceutics and Drug Disposition. (1990) 11(3): 265–278.	validation	Drug	IV	Solution		IV 400 mg	8 healthy male		29.8	70.1	slow IV (3min) of a sterile solution containing 400 mg of ibuprofen/3mL		IV: Infusion	400			Fasted	0.1h infusion time	79.75	ug/mL	63.36	ug/mL	117.4	ug*h/mL	90.06	ug*h/mL	0.003	h	0.1	h
51	Ibuprofen	Martin, W. et al. Pharmacokinetics and absolute bioavailability of ibuprofen after oral administration of ibuprofen lysine in man. Biopharmaceutics and Drug Disposition. (1990) 11(3): 265–278.	validation	Drug	oral	Tablet		Oral 500 mg	8 healthy male		29.8	70.1	oral application of coated tablets containing 500 mg of ibuprofen lysine (equivalent to 292.6 mg ibuprofen free acid)		IR: Tablet	292.6			Fasted	250mL	30.32	ug/mL	19.47	ug/mL	85.59	ug*h/mL	59.68	ug*h/mL	0.664	h	1.12	h
51	Ibuprofen	Albert, K.S. et al. Effects of Age on the Clinical Pharmacokinetics of Ibuprofen. The American Journal of Medicine. (1984) 77: 47-50.	validation	Drug	oral	Tablet		Oral 400 mg	18 healthy, elderly		65.78 / 70	54,89 / 69	Single oral dose		IR: Tablet	400			Fasted	250mL	32.5	ug/mL	26.52	ug/mL	128	ug*h/mL	84.13	ug*h/mL	1	h	1.16	h
51	Ibuprofen	Albert, K.S. et al. Effects of Age on the Clinical Pharmacokinetics of Ibuprofen. The American Journal of Medicine. (1984) 77: 47-50.	validation	Drug	oral	Tablet		Oral 800 mg	18 healthy, elderly		65.78 / 70	54,89 / 69	Single oral dose		IR: Tablet	800			Fasted	250mL	60.2	ug/mL	52.82	ug/mL	236.6	ug*h/mL	168.2	ug*h/mL	1.5	h	1.24	h
51	Ibuprofen	Albert, K.S. et al. Effects of Age on the Clinical Pharmacokinetics of Ibuprofen. The American Journal of Medicine. (1984) 77: 47-50.	validation	Drug	oral	Tablet		Oral 1200 mg	18 healthy, elderly		65.78 / 70	54,89 / 69	Single oral dose		IR: Tablet	1200			Fasted	250mL	71.1	ug/mL	78.76	ug/mL	279.2	ug*h/mL	252.3	ug*h/mL	1.5	h	1.32	h
51	Ibuprofen	Duxin, S., et. al. In Vivo Dissolution and Systemic Absorption of Immediate Release Ibuprofen in Human Gastrointestinal Tract Under Fed and Fasted Conditions. Molecular Pharmaceutics, acs.molpharmaceut. (2017) 14(12): 4295-4304.	validation	Drug	oral	Tablet		Oral 800 mg	10 healthy, 6 male, 4 felmale	6 caucasian, 4 African-American	22,49 / 32	BMI 27.0	Single oral dose		IR: Tablet	800			Fed	250mL	25.22	ug/mL	37.11	ug/mL	223	ug*h/mL	168	ug*h/mL	6.01	h	2.053	h
51	Ibuprofen	Duxin, S., et. al. In Vivo Dissolution and Systemic Absorption of Immediate Release Ibuprofen in Human Gastrointestinal Tract Under Fed and Fasted Conditions. Molecular Pharmaceutics, acs.molpharmaceut. (2017) 14(12): 4295-4304.	validation	Drug	oral	Tablet		Oral 800 mg	13 healthy, 9 male, 4 felmale	8 caucasian, 3 African-American, 2 Asian	18-54 / 29	BMI 25.7	Single oral dose		IR: Tablet	800			Fasted	250mL	41.52	ug/mL	47.18	ug/mL	252	ug*h/mL	168	ug*h/mL	3.017	h	1.307	h
49	Ketoconazole	Daneshmend, T. K., Warnock, D. W., Turner, A., Roberts, C. J. C. Pharmacokinetics of ketoconazole in normal subjects. Journal of Antimicrobial Chemotherapy. (1981) 8(4): 299–304.	calibration	Drug	oral	Tablet		Oral 200 mg	6 healthy male		28,44 / 36	not given	The ketakonazole tablets were ingested at 9.00 h on each day during a standard breakfast		IR: Tablet	200			Fed	250mL	3.573	ug/mL	2.556	ug/mL	16.94	ug*h/mL	16.39	ug*h/mL	2.475	h	1.92	h
49	Ketoconazole	Daneshmend, T. K., Warnock, D. W., Ene, M. D., Johnson, E. M., Parker, G., Richardson, M. D., Roberts, C. J. C. Multiple dose pharmacokinetics of ketoconazole and their effects on antipyrine kinetics in man. Journal of Antimicrobial Chemotherapy. (1983) 12(2): 185–188.	validation	Drug	oral	Tablet		Oral 200 mg	8 healthy male		21,46 / 25	not given			IR: Tablet	200			Fed	250mL	3.636	ug/mL	1.825	ug/mL	10.33	ug*h/mL	12.08	ug*h/mL	1.28	h	1.76	h
49	Ketoconazole	Huang, Y. C., Colaizzi, J. L., Bierman, R. H., Woestenborghs, R., Heykants, J. Pharmacokinetics and dose proportionality of ketoconazole in normal volunteers.. Antimicrobial Agents and Chemotherapy. (1986) 30(2): 206–210.	validation	Drug	oral	Suspension		Oral 200 mg	23 healthy male		18,25 / 20	61.2, 95.3 / 76.4			IR: Suspension	200			Fasted	200 mL	4.66	ug/mL	2.011	ug/mL	15.73	ug*h/mL	16.44	ug*h/mL	1	h	1.5	h
49	Ketoconazole	Huang, Y. C., Colaizzi, J. L., Bierman, R. H., Woestenborghs, R., Heykants, J. Pharmacokinetics and dose proportionality of ketoconazole in normal volunteers.. Antimicrobial Agents and Chemotherapy. (1986) 30(2): 206–210.	validation	Drug	oral	Solution		Oral 200 mg	23 healthy male		18,25 / 20	61.2, 95.3 / 76.4			IR: Solution	200			Fasted	200 mL	5.16	ug/mL	2.133	ug/mL	18.17	ug*h/mL	16.55	ug*h/mL	1	h	1.6	h
49	Ketoconazole	Huang, Y. C., Colaizzi, J. L., Bierman, R. H., Woestenborghs, R., Heykants, J. Pharmacokinetics and dose proportionality of ketoconazole in normal volunteers.. Antimicrobial Agents and Chemotherapy. (1986) 30(2): 206–210.	validation	Drug	oral	Tablet		Oral 200 mg	23 healthy male		18,25 / 20	61.2, 95.3 / 76.4			IR: Tablet	200			Fasted	200 mL	3.26	ug/mL	2.087	ug/mL	14.74	ug*h/mL	16.48	ug*h/mL	2	h	1.68	h
53	Metformin	Pentikäinen, P.J., Neuvonen, P.J. and Penttilä, A. Pharmacokinetics of metformin after intravenous and oral administration to man. European Journal of Clinical Pharmacology (1979) 16(3): 195–202.	calibration		IV			391 mg	healthy, 2 male, 3 female			60.3			IV: Bolus	391					47.318	ug/ml	66.193	ug/ml	23.529	ug-h/ml	11.142	ug-h/ml	0.07	h	0	h
53	Metformin	Pentikäinen, P. J., Neuvonen, P. J., Penttilä, A. Pharmacokinetics of metformin after intravenous and oral administration to man. (1979) 16(3): 195–202.	calibration		Oral			391 mg	healthy, 2 male, 3 female			60.3			IR: Tablet	391			Fasted		3.1615	ug/ml	2.8678	ug/ml	10.696	ug-h/ml	7.9617	ug-h/ml	0.7185	h	1.04	h
53	Metformin	Tucker, G. T., Casey, C. C., Phillips, P. J., Connor, H., Ward, J. D., Woods, H. F. Metformin kinetics in healthy subjects and in patients with diabetes mellitus. British Journal of Clinical Pharmacology. (1981) 12(2): 235 - 246.	validation		IV			195 mg	4 healthy male		30, 36	64, 83			IV: Infusion	195					8.93	ug/ml	6.1067	ug/ml	8.9055	ug-h/ml	5.473	ug-h/ml	0	h	0.25	h
53	Metformin	Tucker, G. T., Casey, C., Phillips, P. J., Connor, H., Ward, J. D., Woods, H. F. Metformin kinetics in healthy subjects and in patients with diabetes mellitus. British Journal of Clinical Pharmacology. (1981), 12(2): 235 - 246.	validation		Oral			391 mg	healthy, 12 male, 4 female		30, 81	57, 95			IR: Tablet	391			Fed		2	ug/ml	1.8554	ug/ml	11.234	ug-h/ml	7.082	ug-h/ml	1.73	h	1.84	h
54	Metoclopramide	Ross-Lee, L. M., Eadie, M. J., Hooper, W. D., and Bochner, F. Single-Dose Pharmacokinetics of Metoclopramide. European Journal of Clinical Pharmacology. (1981) 20: 465-471.	calibration	Drug	IV	Solution		IV 10 mg	6 healthy, 2 male, 4 female		22,39	49.5,69 / 59.5			IV: Infusion	8.9			Fasted	250 mL	129.1	ng/mL	329.9	ng/mL	325.9	ng*h/mL	301.6	ng*h/mL	0.076	h	0.1	h
54	Metoclopramide	Ross-Lee, L. M., Eadie, M. J., Hooper, W. D., and Bochner, F. Single-Dose Pharmacokinetics of Metoclopramide. European Journal of Clinical Pharmacology. (1981) 20: 465-471.	calibration	Drug	oral	Tablet		Oral 10 mg	6 healthy, 2 male, 4 female		22,39	49.5,69 / 59.5			IR: Tablet	8.9			Fasted	250 mL	51.06	ng/mL	54.19	ng/mL	247.7	ng*h/mL	269.5	ng*h/mL	0.746	h	1.24	h
54	Metoclopramide	Magueur, E., et al. Pharmacokinetics of metoclopramide in patients with liver cirrhosis. British Journal of Clinical Pharmacology. (1991) 31: 185-187.	validation	Drug	IV	Solution		IV 20 mg	8 healthy, 3 male, 5 female		24, 37 / 30	52, 88 / 64		IV: Dihydrochloride salt - two 10 mg ampoules - 7.7 mg metoclopramide base.	IV: Infusion	15.4			Fasted	Infusion time 0.1 min	201.3	ng/mL	634.7	ng/mL	968.3	ng*h/mL	690.6	ng*h/mL	0.042	h	0.1	h
54	Metoclopramide	Magueur, E., et al. Pharmacokinetics of metoclopramide in patients with liver cirrhosis. British Journal of Clinical Pharmacology. (1991) 31: 185-187.	validation	Drug	oral	Tablet		Oral 20 mg	8 healthy, 3 male, 5 female		24, 37 / 30	52, 88 / 64		Oral: Hydrochloride salt - two 10 mg tablets - 8.5 mg base.	IR: Tablet	17			Fasted	250 mL	55.85	ng/mL	103.5	ng/mL	604	ng*h/mL	587.6	ng*h/mL	2.01	h	1.28	h
54	Metoclopramide	Bateman, D.N., Kahn C., Davies, D.S. THE PHARMACOKINETICS OF METOCLOPRAMIDE IN MAN WITH OBSERVATIONS IN THE DOG. British Journal of Clinical Pharmacology. (1980) 9(4):371-7.	validation	Drug	oral	Tablet		Oral 10 mg	8 healthy male		23, 33 / 28	73.5,78.5 / 75		10 mg metoclopramide HCl tablet (Maxolon,Beecham Pharmaceuticals) and one matching placebo tablet taken orally with 100 ml of water	IR: Tablet	8.9			Fasted	100 mL	39.948	ng/mL	38.042	ng/mL	142.87	ng*h/mL	204.96	ng*h/mL	0.77667	h	1.3	h
54	Metoclopramide	Bateman, D.N., Kahn C., Davies, D.S. THE PHARMACOKINETICS OF METOCLOPRAMIDE IN MAN WITH OBSERVATIONS IN THE DOG. British Journal of Clinical Pharmacology. (1980) 9(4):371-7.	validation	Drug	oral	Tablet		Oral 20 mg	8 healthy male		23, 33 / 28	73.5,78.5 / 75		20 mg metoclopramide HCl tablet (Maxolon,Beecham Pharmaceuticals) and one matching placebo tablet taken orally with 100 ml of water	IR: Tablet	17.8			Fasted	100 mL	75.62	ng/mL	76.09	ng/mL	359.8	ng*h/mL	409.9	ng*h/mL	1.037	h	1.3	h
45	Nitrofurantoin	Huttner, A., Wijma, R.A. Stewardson, A.J. et al. The pharmacokinetics of nitrofurantoin in healthy female volunteers: a randomized crossover study. Journal of Antimicrobial Chemotherapy (2018) 74(6): 1656-1661.	calibration		Oral			50 mg	12 healthy female		18, 46	50.0, 85.0			IR: Capsule	50			Fasted		0.21-0.45	mg/l	0.8685	ug/ml	3.04-6.4	mg-h/l	1.71	ug-h/ml	0.5-5	h	1.32	h
43	Oxytetracycline hydrochloride	HART, BIOAVAILABILITY AND DISSOLUTION OF DIFFERENT FORMULATIONS OF OXYTETRACYCLINE PREPARATIONS. Br. J. clin. Pharmac. (1975), 2, 277-280.	calibration	drug	oral	Tablet		Oral 500 mg	5 healthy male		25	68,81 / 75	Preparation A: tablet, non-shellaced core, sugar coated	Oxytetracycline dihdrate	IR: Tablet	500			Fasted	250 mL	1.2	ug/mL	1.059	ug/mL	5.731	ug*h/mL	6.57	ug*h/mL	2	h	3.12	h
43	Oxytetracycline hydrochloride	HART, BIOAVAILABILITY AND DISSOLUTION OF DIFFERENT FORMULATIONS OF OXYTETRACYCLINE PREPARATIONS. Br. J. clin. Pharmac. (1975), 2, 277-280.	calibration	drug	oral	Tablet		Oral 500 mg	5 healthy male		25	68,81 / 75	Preparation B: tablet, shellaced core, sugar coated	Oxytetracycline dihdrate	IR: Tablet	500			Fasted	250 mL	0.88	ug/mL	1.059	ug/mL	4.455	ug*h/mL	6.57	ug*h/mL	3	h	3.12	h
43	Oxytetracycline hydrochloride	HART, BIOAVAILABILITY AND DISSOLUTION OF DIFFERENT FORMULATIONS OF OXYTETRACYCLINE PREPARATIONS. Br. J. clin. Pharmac. (1975), 2, 277-280.	calibration	drug	oral	Tablet		Oral 500 mg	5 healthy male		25	68,81 / 75	Preparation C: tablet, film-coated	Oxytetracycline dihdrate	IR: Tablet	500			Fasted	250 mL	1.43	ug/mL	1.059	ug/mL	7.198	ug*h/mL	6.57	ug*h/mL	3	h	3.12	h
43	Oxytetracycline hydrochloride	HART, BIOAVAILABILITY AND DISSOLUTION OF DIFFERENT FORMULATIONS OF OXYTETRACYCLINE PREPARATIONS. Br. J. clin. Pharmac. (1975), 2, 277-280.	calibration	drug	oral	Tablet		Oral 500 mg	5 healthy male		25	68,81 / 75	Preparation D: tablet, film-coated	Oxytetracycline hydrochloride	IR: Tablet	500			Fasted	250 mL	1.51	ug/mL	1.059	ug/mL	8.279	ug*h/mL	6.57	ug*h/mL	2	h	3.12	h
43	Oxytetracycline hydrochloride	HART, BIOAVAILABILITY AND DISSOLUTION OF DIFFERENT FORMULATIONS OF OXYTETRACYCLINE PREPARATIONS. Br. J. clin. Pharmac. (1975), 2, 277-280.	calibration	drug	oral	Capsule		Oral 500 mg	5 healthy male		25	68,81 / 75	Preparation E: Capsule	Oxytetracycline hydrochloride	IR: Capsule	500			Fasted	250 mL	1.45	ug/mL	1.062	ug/mL	7.8	ug*h/mL	6.671	ug*h/mL	3	h	2.933	h
43	Oxytetracycline hydrochloride	GREEN, R., BROWN, J. & CALVERT, R. The disposition of four tetracyclines in normal subjects. European Journal of Clinical Pharmacology (1979) 10:245-250. Cited in EPA (1987)	validation	drug	oral	Tablet		Oral 500 mg repeat	4 healthy male		not given	not given	2 x 250 mg tablets (Terramycin, Pfizer Lot No. 40353060) (OTC)	Oxytetracycline dihdrate	IR: Tablet	500	500	12	Fasted	Repeat exposure every 12 h. Measured data is for day 1 and day 7	2.25	ug/mL	1.567	ug/mL	79.42	ug*h/mL	111.7	ug*h/mL	74	h	98.75	h
39	Paracetamol	FDA Label: https://www.accessdata.fda.gov/drugsatfda_docs/label/2021/204957s000lbl.pdf	calibration	drug	IV			IV 1000mg dose
45	Nitrofurantoin	Huttner, A., Wijma, R.A. Stewardson, A.J. et al. The pharmacokinetics of nitrofurantoin in healthy female volunteers: a randomized crossover study. Journal of Antimicrobial Chemotherapy (2018) 74(6): 1656-1661.	validation		Oral			100 mg	12 healthy female		18, 46	50.0, 85.0			IR: Capsule	100			Fasted		0.22-1.26	mg/l	1.5633	ug/ml	0.94-10.97	mg-h/l	3.4213	ug-h/ml	0.5-5	h	1.62	h
37	Topiramate	Shank, R.P. et al. Plasma and whole blood pharmacokinetics of topiramate: the role of carbonic anhydrase (2005) Epilepsy Research 63:103-112	calibration	drug	oral	Tablet		Oral 200 mg	25 healty male		18,37 / 25	64,86 / 74	TPM was administered at 08:00 h after an overnight fast, together with 50mL water. No food or drinks were allowed for the next 4 h, when a standardized light meal was taken.		IR: Tablet	200			Fasted	50 mL	3157.8	ng/mL	4404.3	ng/mL	145000	ng*h/mL	111000	ng*h/mL	3	h	1.8	h
37	Topiramate	Shank, R.P. et al. Plasma and whole blood pharmacokinetics of topiramate: the role of carbonic anhydrase (2005) Epilepsy Research 63:103-112	validation	drug	oral	Tablet		Oral 100 mg	27 healty male		18,37 / 25	64,86 / 74	TPM was administered at 08:00 h after an overnight fast, together with 50mL water. No food or drinks were allowed for the next 4 h, when a standardized light meal was taken.		IR: Tablet	100			Fasted	50 mL	1328.1	ng/mL	2202.2	ng/mL	50540	ng*h/mL	55300	ng*h/mL	4	h	1.8	h
37	Topiramate	Shank, R.P. et al. Plasma and whole blood pharmacokinetics of topiramate: the role of carbonic anhydrase (2005) Epilepsy Research 63:103-112	validation	drug	oral	Tablet		Oral 400 mg	26 healty male		18,37 / 25	64,86 / 74	TPM was administered at 08:00 h after an overnight fast, together with 50mL water. No food or drinks were allowed for the next 4 h, when a standardized light meal was taken.		IR: Tablet	400			Fasted	50 mL	6520.5	ng/mL	8808.6	ng/mL	229000	ng*h/mL	221000	ng*h/mL	2	h	1.8	h
66	Verapamil hydrochloride	Krecic-Shepard, M.E., et al. Gender-Specific Effects on Verapamil Pharmacokinetics and Pharmacodynamics in Humans. Journal of Clinical Pharmacology (2000) 10:219-230.	calibration	drug	IV			IV 15 mg	84 healthy male/female		20-39 / 26	69	Fasted 12 hours prior to 15 mg IV infusion		IV:bolus	15			Fasted		0.24	ug/ml	0.33	ug/ml	0.279	ug*h/mL	0.337	ug*h/mL
66	Verapamil hydrochloride	Krecic-Shepard, M.E., et al. Gender-Specific Effects on Verapamil Pharmacokinetics and Pharmacodynamics in Humans. Journal of Clinical Pharmacology (2000) 10:219-230.	calibration	drug	PO	tablet		PO 120 mg	85 healthy male/female		20-39 / 26	69	Fasted 12 hours prior to oral administration of 120 mg VHCl		IR:Tablet	120			Fasted		0.138	ug/mL	0.17121	ug/mL	0.552	ug*h/mL	0.738	ug*h/mL
67	Warfarin	Stirling Y, Howarth OJ, Stockley R, Bland R, Towler CM, et al. Comparison of the bioavailabilities and anticoagulant activities of two warfarin formulations. British Journal of Haematology (1982) 51: 37-46.	calibration	drug	PO	tablet		PO 15 mg	8 male		18-40				IR:Tablet	15			Fasted		1.305	ug/mL	1.326	ug/mL	54.3	ug*h/mL	43.68	ug*h/mL	1	h	3.18	h

## Sheet: S2c. Cmax predictions_all
chem_id	chemical	route	description	description2	exp_ID	level	cmax (uM)	risk*	external_dose (mg/kg bw/day)
50	1,2-Octanediol	Dermal	0.05	Body lotion	Exp1	L1	19.9296	0	6.16		* where 1=high risk and 0=low risk from table S1
46	2-Amino-6-chloro-4-nitrophenol	Dermal	0.02	Hair dye	Exp1	L1	4.31829	0	0.0116667
46	2-Amino-6-chloro-4-nitrophenol	Dermal	0.02	Hair dye	Exp1	L2	22.9119	0	0.0116667
44	2-Methyl-1,3-benzenediol	Dermal	0.018	Hair dye	Exp1	L1	0.0786209	0	0.0105
44	2-Methyl-1,3-benzenediol	Dermal	0.018	Hair dye	Exp1	L2	0.0787095	0	0.0105
42	Aspartame	Oral	ADI 40mg/kg bw/day	Food additive	Exp1	L1	40.2365	0	40
42	Aspartame	Oral	ADI 40mg/kg bw/day	Food additive	Exp1	L2	2.64966	0	40
40	Azathioprine	Oral	Low therapeutic, 50mg/day	Tablet	Exp1	L1	6.62748	1	0.833333
40	Azathioprine	Oral	Low therapeutic, 50mg/day	Tablet	Exp1	L2	4.65214	1	0.833333
40	Azathioprine	Oral	Low therapeutic, 50mg/day	Tablet	Exp1	L3	0.0533054	1	0.833333
40	Azathioprine	Oral	High therapeutic, 300mg-225mg/day	Tablet	Exp2	L1	37.6312	1	3.75
40	Azathioprine	Oral	High therapeutic, 300mg-225mg/day	Tablet	Exp2	L2	27.3113	1	3.75
40	Azathioprine	Oral	High therapeutic, 300mg-225mg/day	Tablet	Exp2	L3	0.30757	1	3.75
38	Benzocaine	Oral	22mg/kg is the safety dose	Solution	Exp1	L1	120.231	1	22
38	Benzocaine	Oral	22mg/kg is the safety dose	Solution	Exp1	L2	1.87408	1	22
56	Butylated Hydroxyanisole	Oral	ADI 1mg/kg bw/day	Food additive	Exp1	L1	1.44117	0	1
56	Butylated Hydroxyanisole	Oral	ADI 1mg/kg bw/day	Food additive	Exp1	L2	1.47689	0	1
56	Butylated Hydroxyanisole	Oral	ADI 1mg/kg bw/day	Food additive	Exp1	L3	1.47689	0	1
36	Butylparaben	Dermal	0.19% (regulation says limit is 0.14% as acid)	Body lotion	Exp1	L1	0.262833	0	0.233333
36	Butylparaben	Dermal	0.19% (regulation says limit is 0.14% as acid)	Body lotion	Exp1	L2	0.571127	0	0.233333
34	Cetirizine dihydrochloride	Oral	Therapeutic, 10mg/day	Solution	Exp1	L1	0.676601	1	0.166667
34	Cetirizine dihydrochloride	Oral	Therapeutic, 10mg/day	Solution	Exp1	L2	0.651324	1	0.166667
34	Cetirizine dihydrochloride	Oral	Therapeutic, 10mg/day	Solution	Exp1	L3	0.694163	1	0.166667
34	Cetirizine dihydrochloride	Oral	Therapeutic, 10mg/day	Tablet	Exp2	L1	0.672975	1	0.166667
34	Cetirizine dihydrochloride	Oral	Therapeutic, 10mg/day	Tablet	Exp2	L2	0.649884	1	0.166667
34	Cetirizine dihydrochloride	Oral	Therapeutic, 10mg/day	Tablet	Exp2	L3	0.692389	1	0.166667
32	Chlorpyrifos	Oral	0.1 mg/kg	Tablet	Exp3	L1	1.44767	1	0.1
32	Chlorpyrifos	Oral	0.1 mg/kg	Tablet	Exp3	L2	0.0718788	1	0.1
32	Chlorpyrifos	Oral	0.1 mg/kg	Tablet	Exp3	L3	0.00512564	1	0.1
57	Cyclamate	Oral	ADI 7 mg/kg bw/day	Food additive	Exp1	L1	68.5784	0	7
57	Cyclamate	Oral	ADI 7 mg/kg bw/day	Food additive	Exp1	L2	67.8755	0	7
31	Cyclophosphamide	IV	Therapeutic , 3mg/kg bw/day	IV	Exp1	L1	261.868	1	3
31	Cyclophosphamide	IV	Therapeutic , 3mg/kg bw/day	IV	Exp1	L2	261.868	1	3
31	Cyclophosphamide	IV	Therapeutic, 40 mg/kg bw 3-weekly	IV	Exp2	L1	3491.55	1	40
31	Cyclophosphamide	IV	Therapeutic, 40 mg/kg bw 3-weekly	IV	Exp2	L2	3491.55	1	40
31	Cyclophosphamide	IV	Therapeutic, 60 mg/kg bw for 2 days	IV	Exp3	L1	5237.27	1	60
31	Cyclophosphamide	IV	Therapeutic, 60 mg/kg bw for 2 days	IV	Exp3	L2	5237.27	1	60
58	Cypermethrin	Oral	ADI 0.005 mg/kg/day	Food residue	Exp1	L1	0.00480171	0	0.005
58	Cypermethrin	Oral	ADI 0.005 mg/kg/day	Food residue	Exp1	L2	0.00419879	0	0.005
29	DEET	Dermal	0.15	Sun lotion	Exp1	L1	84.1167	0	45
29	DEET	Dermal	0.15	Sun lotion	Exp1	L2	151.911	0	45
59	Dexamethasone	Oral	Therapeutic, 0.5mg/day	Tablet	Exp3	L1	0.0276964	1	0.00833333
59	Dexamethasone	Oral	Therapeutic, 0.5mg/day	Tablet	Exp3	L2	0.0124545	1	0.00833333
59	Dexamethasone	Oral	Therapeutic, 0.5mg/day	Tablet	Exp3	L3	0.0182409	1	0.00833333
59	Dexamethasone	Oral	Therapeutic, 10mg/day	Tablet	Exp4	L1	0.470329	1	0.166667
59	Dexamethasone	Oral	Therapeutic, 10mg/day	Tablet	Exp4	L2	0.14847	1	0.166667
59	Dexamethasone	Oral	Therapeutic, 10mg/day	Tablet	Exp4	L3	0.272913	1	0.166667
27	Digoxin	Oral	Therapeutic, 1.5 mg/day, 0.25mg/day maintanance	Tablet	Exp1	L1	0.00102822	1	0.00416667
27	Digoxin	Oral	Therapeutic, 1.5 mg/day, 0.25mg/day maintanance	Tablet	Exp1	L2	0.000613988	1	0.00416667
27	Digoxin	Oral	Therapeutic, 1.5 mg/day, 0.25mg/day maintanance	Tablet	Exp1	L3	0.0191815	1	0.00416667
27	Digoxin	Oral	Poisoning, 10 mg acute adult	Tablet	Exp2	L1	0.00646512	1	0.166667
27	Digoxin	Oral	Poisoning, 10 mg acute adult	Tablet	Exp2	L2	0.00401173	1	0.166667
27	Digoxin	Oral	Poisoning, 10 mg acute adult	Tablet	Exp2	L3	0.200971	1	0.166667
60	Ethylzingerone	Dermal	0.007	Body lotion	Exp1	L1	1.25761	0	0.863333
60	Ethylzingerone	Dermal	0.007	Body lotion	Exp1	L2	1.25761	0	0.863333
24	Fenazaquin	Oral	17% ADI 0.005 mg/kg bw/day	Food residue	Exp2	L1	0.000914787	0	0.00085
24	Fenazaquin	Oral	17% ADI 0.005 mg/kg bw/day	Food residue	Exp2	L2	0.00149375	0	0.00085
24	Fenazaquin	Oral	ADI 0.005 mg/kg bw/day	Food residue	Exp3	L1	0.00530335	0	0.005
24	Fenazaquin	Oral	ADI 0.005 mg/kg bw/day	Food residue	Exp3	L2	0.00874971	0	0.005
22	Fenbuconazole	Oral	ADI 0.006 mg/kg bw/day	Food residue	Exp2	L1	0.0119704	0	0.006
22	Fenbuconazole	Oral	ADI 0.006 mg/kg bw/day	Food residue	Exp2	L2	0.000885907	0	0.006
22	Fenbuconazole	Oral	73% ADI of 0.006 mg/kg bw/day	Food residue	Exp3	L1	0.0224446	0	0.00438
22	Fenbuconazole	Oral	73% ADI of 0.006 mg/kg bw/day	Food residue	Exp3	L2	0.00195559	0	0.00438
20	Fluazinam	Oral	32% ADI 0.01 mg/kg bw/day	Food residue	Exp1	L1	0.00247904	0	0.0032
20	Fluazinam	Oral	32% ADI 0.01 mg/kg bw/day	Food residue	Exp1	L2	0.0071748	0	0.0032
20	Fluazinam	Oral	ADI 0.01 mg/kg bw/day	Food residue	Exp2	L1	0.00774457	0	0.01
20	Fluazinam	Oral	ADI 0.01 mg/kg bw/day	Food residue	Exp2	L2	0.0224253	0	0.01
19	Furosemide	Oral	Therapeutic, 40/20 mg/day	Tablet	Exp1	L1	2.23976	1	0.333333
19	Furosemide	Oral	Therapeutic, 40/20 mg/day	Tablet	Exp1	L2	10.202	1	0.333333
19	Furosemide	Oral	Therapeutic, 40/20 mg/day	Tablet	Exp1	L3	2.02667	1	0.333333
19	Furosemide	Oral	High therapeutic, 600mg/day	Tablet	Exp2	L1	37.4875	1	10
19	Furosemide	Oral	High therapeutic, 600mg/day	Tablet	Exp2	L2	304.006	1	10
19	Furosemide	Oral	High therapeutic, 600mg/day	Tablet	Exp2	L3	32.3749	1	10
19	Furosemide	IV	Max therapeutic, 1500mg/day	IV	Exp3	L1	128.299	1	25
19	Furosemide	IV	Max therapeutic, 1500mg/day	IV	Exp3	L2	1108.42	1	25
19	Furosemide	IV	Max therapeutic, 1500mg/day	IV	Exp3	L3	78.5064	1	25
62	Glutaraldehyde	Dermal	0.001	Body lotion	Exp1	L1	0.160507	0	0.123333
62	Glutaraldehyde	Dermal	0.001	Body lotion	Exp1	L2	0.0826408	0	0.123333
63	Glybenclamide	Oral	High therapeutic, 15mg/day	Tablet	Exp1	L1	0.379385	1	0.25
63	Glybenclamide	Oral	High therapeutic, 15mg/day	Tablet	Exp1	L2	0.0462541	1	0.25
63	Glybenclamide	Oral	High therapeutic, 15mg/day	Tablet	Exp1	L3	0.559705	1	0.25
63	Glybenclamide	Oral	Low therapeutic, 2.5mg/day	Tablet	Exp2	L1	0.127325	1	0.0416667
63	Glybenclamide	Oral	Low therapeutic, 2.5mg/day	Tablet	Exp2	L2	0.0167446	1	0.0416667
63	Glybenclamide	Oral	Low therapeutic, 2.5mg/day	Tablet	Exp2	L3	0.200826	1	0.0416667
18	HC Red 3	Dermal	0.03	Hair dye	Exp1	L1	4.5443	0	1.75
18	HC Red 3	Dermal	0.03	Hair dye	Exp1	L2	0.0117349	0	1.75
64	Hydralazine hydrochloride	Oral	Low therapeutic, 25mg/day	Tablet	Exp1	L1	1.93201	1	0.416667
64	Hydralazine hydrochloride	Oral	Low therapeutic, 25mg/day	Tablet	Exp1	L2	2.11706	1	0.416667
64	Hydralazine hydrochloride	Oral	Low therapeutic, 25mg/day	Tablet	Exp1	L3	0.22893	1	0.416667
64	Hydralazine hydrochloride	Oral	High therapeutic, 200mg/day	Tablet	Exp2	L1	15.4564	1	3.33333
64	Hydralazine hydrochloride	Oral	High therapeutic, 200mg/day	Tablet	Exp2	L2	16.9366	1	3.33333
64	Hydralazine hydrochloride	Oral	High therapeutic, 200mg/day	Tablet	Exp2	L3	1.83131	1	3.33333
51	Ibuprofen	Oral	High therapeutic, 1200mg/day	Tablet	Exp1	L1	53.6235	1	20
51	Ibuprofen	Oral	High therapeutic, 1200mg/day	Tablet	Exp1	L2	168.418	1	20
51	Ibuprofen	Oral	High therapeutic, 1200mg/day	Tablet	Exp1	L3	160.08	1	20
51	Ibuprofen	Oral	Low therapeutic, 200mg/day	Tablet	Exp2	L1	17.6548	1	3.33333
51	Ibuprofen	Oral	Low therapeutic, 200mg/day	Tablet	Exp2	L2	99.2389	1	3.33333
51	Ibuprofen	Oral	Low therapeutic, 200mg/day	Tablet	Exp2	L3	81.5745	1	3.33333
51	Ibuprofen	Dermal	0.1	Gel	Exp3	L1	8.21901	1	8.33333
51	Ibuprofen	Dermal	0.1	Gel	Exp3	L2	72.4805	1	8.33333
51	Ibuprofen	Dermal	0.1	Gel	Exp3	L3	31.35	1	8.33333
49	Ketoconazole	Dermal	Therapeutic, 2% twice weekly	Shampoo	Exp1	L1	0.00721248	0	0.03
49	Ketoconazole	Dermal	Therapeutic, 2% twice weekly	Shampoo	Exp1	L2	0.00260989	0	0.03
49	Ketoconazole	Dermal	Therapeutic, 2% twice weekly	Shampoo	Exp1	L3	0.0135443	0	0.03
49	Ketoconazole	Dermal	Therapeutic, 2% daily	Shampoo	Exp2	L1	0.0128952	0	0.03
49	Ketoconazole	Dermal	Therapeutic, 2% daily	Shampoo	Exp2	L2	0.00354132	0	0.03
49	Ketoconazole	Dermal	Therapeutic, 2% daily	Shampoo	Exp2	L3	0.0191179	0	0.03
49	Ketoconazole	Oral	Therapeutic, 1200mg/day	Tablet	Exp3	L1	9.04185	1	20
49	Ketoconazole	Oral	Therapeutic, 1200mg/day	Tablet	Exp3	L2	2.38898	1	20
49	Ketoconazole	Oral	Therapeutic, 1200mg/day	Tablet	Exp3	L3	12.1733	1	20
49	Ketoconazole	Oral	200 mg/day for fungal infection	Tablet	Exp4	L1	3.51404	1	3.33333
49	Ketoconazole	Oral	200 mg/day for fungal infection	Tablet	Exp4	L2	1.10216	1	3.33333
49	Ketoconazole	Oral	200 mg/day for fungal infection	Tablet	Exp4	L3	4.13123	1	3.33333
47	L-Valine	Oral	26 mg/kg mean requirements	Tablet	Exp1	L1	24.7324	0	26
47	L-Valine	Oral	26 mg/kg mean requirements	Tablet	Exp1	L2	26.7964	0	26
47	L-Valine	Oral	Dietary 4000 mg/day	Food & Drink	Exp2	L1	23.0192	0	66.6667
47	L-Valine	Oral	Dietary 4000 mg/day	Food & Drink	Exp2	L2	23.0175	0	66.6667
53	Metformin	Oral	Low therapeutic, 1000mg/day	Tablet	Exp1	L1	49.9017	1	12.9967
53	Metformin	Oral	Low therapeutic, 1000mg/day	Tablet	Exp1	L2	65.2806	1	12.9967
53	Metformin	Oral	Low therapeutic, 1000mg/day	Tablet	Exp1	L3	31.128	1	12.9967
53	Metformin	Oral	Max therapeutic, 3g/day	Tablet	Exp2	L1	114.191	1	38.995
53	Metformin	Oral	Max therapeutic, 3g/day	Tablet	Exp2	L2	149.741	1	38.995
53	Metformin	Oral	Max therapeutic, 3g/day	Tablet	Exp2	L3	62.3721	1	38.995
54	Metoclopramide	Oral	Low therapeutic, 10 mg/day	Tablet	Exp1	L1	0.242929	1	0.166667
54	Metoclopramide	Oral	Low therapeutic, 10 mg/day	Tablet	Exp1	L2	0.237625	1	0.166667
54	Metoclopramide	Oral	Low therapeutic, 10 mg/day	Tablet	Exp1	L3	0.206738	1	0.166667
54	Metoclopramide	Oral	High therapeutic, 30 mg/day	Tablet	Exp2	L1	0.26958	1	0.5
54	Metoclopramide	Oral	High therapeutic, 30 mg/day	Tablet	Exp2	L2	0.277018	1	0.5
54	Metoclopramide	Oral	High therapeutic, 30 mg/day	Tablet	Exp2	L3	0.259306	1	0.5
54	Metoclopramide	IV	High therapeutic, 30 mg/day	IV	Exp3	L1	12.4189	1	0.5
54	Metoclopramide	IV	High therapeutic, 30 mg/day	IV	Exp3	L2	12.4189	1	0.5
54	Metoclopramide	IV	High therapeutic, 30 mg/day	IV	Exp3	L3	12.4189	1	0.5
45	Nitrofurantoin	Oral	Low therapeutic, 50mg/day	Tablet	Exp1	L1	7.88168	1	0.833333
45	Nitrofurantoin	Oral	Low therapeutic, 50mg/day	Tablet	Exp1	L2	6.91636	1	0.833333
45	Nitrofurantoin	Oral	Low therapeutic, 50mg/day	Tablet	Exp1	L3	2.93248	1	0.833333
45	Nitrofurantoin	Oral	High therapeutic, 400mg/day	Tablet	Exp2	L1	24.3517	1	6.66667
45	Nitrofurantoin	Oral	High therapeutic, 400mg/day	Tablet	Exp1	L2	20.4178	1	6.66667
45	Nitrofurantoin	Oral	High therapeutic, 400mg/day	Tablet	Exp2	L3	5.57146	1	6.66667
43	Oxytetracycline hydrochloride	Oral	High therapeutic, 2000mg/day	Tablet	Exp1	L1	10.7237	1	33.3333
43	Oxytetracycline hydrochloride	Oral	High therapeutic, 2000mg/day	Tablet	Exp1	L2	6.89362	1	33.3333
43	Oxytetracycline hydrochloride	Oral	High therapeutic, 2000mg/day	Tablet	Exp1	L3	5.4891	1	33.3333
43	Oxytetracycline hydrochloride	Oral	Low therapeutic, 1250/1000mg/day with rapid loading	Tablet	Exp2	L1	9.13213	1	16.6667
43	Oxytetracycline hydrochloride	Oral	Low therapeutic, 1250/1000mg/day with rapid loading	Tablet	Exp2	L2	6.27422	1	16.6667
43	Oxytetracycline hydrochloride	Oral	Low therapeutic, 1250/1000mg/day with rapid loading	Tablet	Exp2	L3	3.11463	1	16.6667
43	Oxytetracycline hydrochloride	Oral	Low therapeutic, 1000mg/day	Tablet	Exp3	L1	5.47954	1	16.6667
43	Oxytetracycline hydrochloride	Oral	Low therapeutic, 1000mg/day	Tablet	Exp3	L2	3.48232	1	16.6667
43	Oxytetracycline hydrochloride	Oral	Low therapeutic, 1000mg/day	Tablet	Exp3	L3	2.77995	1	16.6667
41	Panthenol	Dermal	0.053	Body lotion	Exp1	L1	0.468528	0	6.53667
39	Paracetamol	Oral	High therapeutic, 4000mg/day	Tablet	Exp1	L1	41.2959	1	66.6667
39	Paracetamol	Oral	High therapeutic, 4000mg/day	Tablet	Exp1	L2	131.078	1	66.6667
39	Paracetamol	Oral	High therapeutic, 4000mg/day	Tablet	Exp1	L3	106.681	1	66.6667
39	Paracetamol	Oral	Low therapeutic, 500mg/day	Tablet	Exp2	L1	20.5934	1	8.33333
39	Paracetamol	Oral	Low therapeutic, 500mg/day	Tablet	Exp2	L2	62.1122	1	8.33333
39	Paracetamol	Oral	Low therapeutic, 500mg/day	Tablet	Exp2	L3	42.9993	1	8.33333
39	Paracetamol	IV	High therapeutic, 4g/day	IV	Exp3	L1	273.467	1	66.6667
39	Paracetamol	IV	High therapeutic, 4g/day	IV	Exp3	L2	322.557	1	66.6667
39	Paracetamol	IV	High therapeutic, 4g/day	IV	Exp3	L3	290.077	1	66.6667
37	Topiramate	Oral	High therapeutic, 500mg/day	Tablet	Exp1	L1	5.19787	1	8.33333
37	Topiramate	Oral	High therapeutic, 500mg/day	Tablet	Exp1	L2	14.608	1	8.33333
37	Topiramate	Oral	High therapeutic, 500mg/day	Tablet	Exp1	L3	45.1985	1	8.33333
37	Topiramate	Oral	Low therapeutic, 50mg/day	Tablet	Exp2	L1	1.08236	1	0.833333
37	Topiramate	Oral	Low therapeutic, 50mg/day	Tablet	Exp2	L2	2.92156	1	0.833333
37	Topiramate	Oral	Low therapeutic, 50mg/day	Tablet	Exp2	L3	9.0058	1	0.833333
35	Trimellitic anhydride	Inhalation	Occupational, 0.77mg/m3	Industrial chemical	Exp1	L1	0.191121	1	0.0385
35	Trimellitic anhydride	Inhalation	Occupational, 0.77mg/m3	Industrial chemical	Exp1	L2	0.168428	1	0.0385
35	Trimellitic anhydride	Inhalation	Occupational limit, 0.04mg/m3	Industrial chemical	Exp2	L1	0.00993078	0	0.002
35	Trimellitic anhydride	Inhalation	Occupational limit, 0.04mg/m3	Industrial chemical	Exp2	L2	0.00874928	0	0.002
66	Verapamil hydrochloride	Oral	High therapeutic, 480mg/day	Tablet	Exp1	L1	2.38072	1	8
66	Verapamil hydrochloride	Oral	High therapeutic, 480mg/day	Tablet	Exp1	L2	0.0763512	1	8
66	Verapamil hydrochloride	Oral	High therapeutic, 480mg/day	Tablet	Exp1	L3	0.725831	1	8
66	Verapamil hydrochloride	IV	Therapeutic-acute, 5-10 mg	IV	Exp2	L1	12.1643	1	0.166667
66	Verapamil hydrochloride	IV	Therapeutic-acute, 5-10 mg	IV	Exp2	L2	12.1643	1	0.166667
66	Verapamil hydrochloride	IV	Therapeutic-acute, 5-10 mg	IV	Exp2	L3	12.1643	1	0.166667
66	Verapamil hydrochloride	Oral	Low therapeutic, 240mg/day	Tablet	Exp3	L1	2.14133	1	4
66	Verapamil hydrochloride	Oral	Low therapeutic, 240mg/day	Tablet	Exp3	L2	0.0711819	1	4
66	Verapamil hydrochloride	Oral	Low therapeutic, 240mg/day	Tablet	Exp3	L3	0.659532	1	4
67	Warfarin	Oral	High therapeutic, 10mg/day	Tablet	Exp1	L1	0.0843225	1	0.166667
67	Warfarin	Oral	High therapeutic, 10mg/day	Tablet	Exp1	L2	0.579879	1	0.166667
67	Warfarin	Oral	High therapeutic, 10mg/day	Tablet	Exp1	L3	5.45177	1	0.166667
67	Warfarin	Oral	Low therapeutic, 3mg/day	Tablet	Exp2	L1	0.0799118	1	0.05
67	Warfarin	Oral	Low therapeutic, 3mg/day	Tablet	Exp2	L2	0.579879	1	0.05
67	Warfarin	Oral	Low therapeutic, 3mg/day	Tablet	Exp2	L3	5.41707	1	0.05

## Sheet: S3a. PoD summary
chem_id	chemical	cell_type	pod_type	PoD (µM)
50	1,2-Octanediol	HepG2	pod_cell_stress	272.296
50	1,2-Octanediol	HepaRG	pod_httr_bifrost	103.989
50	1,2-Octanediol	HepG2	pod_httr_bifrost	108.846
50	1,2-Octanediol	MCF-7	pod_httr_bifrost	48.9281
50	1,2-Octanediol	HepaRG	podl_path_minbmd	259.271
50	1,2-Octanediol	HepG2	podl_path_minbmd	1029.23
50	1,2-Octanediol	MCF-7	podl_path_minbmd	968.894
46	2-Amino-6-chloro-4-nitrophenol	-	ipp_lowest_ac50_systemic	1.53
46	2-Amino-6-chloro-4-nitrophenol	HepG2	pod_cell_stress	0.219695
46	2-Amino-6-chloro-4-nitrophenol	HepaRG	pod_httr_bifrost	1.51766
46	2-Amino-6-chloro-4-nitrophenol	HepG2	pod_httr_bifrost	0.802885
46	2-Amino-6-chloro-4-nitrophenol	MCF-7	pod_httr_bifrost	0.447098
46	2-Amino-6-chloro-4-nitrophenol	HepaRG	podl_path_minbmd	35.7772
46	2-Amino-6-chloro-4-nitrophenol	HepG2	podl_path_minbmd	158.096
46	2-Amino-6-chloro-4-nitrophenol	MCF-7	podl_path_minbmd	9.31611
44	2-Methylresorcinol	-	ipp_lowest_ac50_systemic	0.9
44	2-Methylresorcinol	HepG2	pod_cell_stress	8.63979
44	2-Methylresorcinol	HepaRG	pod_httr_bifrost	22.9719
44	2-Methylresorcinol	HepG2	pod_httr_bifrost	0.218219
44	2-Methylresorcinol	MCF-7	pod_httr_bifrost	1.16519
44	2-Methylresorcinol	HepaRG	podl_path_minbmd	117.879
44	2-Methylresorcinol	HepG2	podl_path_minbmd	169.35
44	2-Methylresorcinol	MCF-7	podl_path_minbmd	52.4925
42	Aspartame	HepG2	pod_cell_stress	536.875
42	Aspartame	HepaRG	pod_httr_bifrost	853.753
42	Aspartame	HepG2	pod_httr_bifrost	1509.3
42	Aspartame	MCF-7	pod_httr_bifrost	423.587
42	Aspartame	HepaRG	podl_path_minbmd	2500
42	Aspartame	HepG2	podl_path_minbmd	2500
42	Aspartame	MCF-7	podl_path_minbmd	2500
40	Azathioprine	HepG2	pod_cell_stress	3.96e-05
40	Azathioprine	HepaRG	pod_httr_bifrost	0.842635
40	Azathioprine	HepG2	pod_httr_bifrost	0.0176387
40	Azathioprine	MCF-7	pod_httr_bifrost	0.12654
40	Azathioprine	HepaRG	podl_path_minbmd	3.74181
40	Azathioprine	HepG2	podl_path_minbmd	0.163409
40	Azathioprine	MCF-7	podl_path_minbmd	0.223739
38	Benzocaine	-	ipp_lowest_ac50_systemic	6
38	Benzocaine	HepG2	pod_cell_stress	47.784
38	Benzocaine	HepaRG	pod_httr_bifrost	103.552
38	Benzocaine	HepG2	pod_httr_bifrost	9.48948
38	Benzocaine	MCF-7	pod_httr_bifrost	0.870451
38	Benzocaine	HepaRG	podl_path_minbmd	413.121
38	Benzocaine	HepG2	podl_path_minbmd	242.367
38	Benzocaine	MCF-7	podl_path_minbmd	19.4739
36	Butyl 4-hydroxybenzoate	HepG2	pod_cell_stress	4.37804
36	Butyl_4-hydroxybenzoate	-	ipp_lowest_ac50_systemic	6.58
36	Butyl_4-hydroxybenzoate	HepaRG	pod_httr_bifrost	66.4882
36	Butyl_4-hydroxybenzoate	HepG2	pod_httr_bifrost	10.9882
36	Butyl_4-hydroxybenzoate	MCF-7	pod_httr_bifrost	0.0297774
36	Butyl_4-hydroxybenzoate	HepaRG	podl_path_minbmd	120
36	Butyl_4-hydroxybenzoate	HepG2	podl_path_minbmd	46.8548
36	Butyl_4-hydroxybenzoate	MCF-7	podl_path_minbmd	0.1304
56	Butylated Hydroxyanisole	HepG2	pod_cell_stress	32.7666
56	Butylated_Hydroxyanisole	-	ipp_lowest_ac50_systemic	0.6
56	Butylated_Hydroxyanisole	HepaRG	pod_httr_bifrost	6.32342
56	Butylated_Hydroxyanisole	HepG2	pod_httr_bifrost	9.64274
56	Butylated_Hydroxyanisole	MCF-7	pod_httr_bifrost	8.84429
56	Butylated_Hydroxyanisole	HepaRG	podl_path_minbmd	13.7136
56	Butylated_Hydroxyanisole	HepG2	podl_path_minbmd	21.4191
56	Butylated_Hydroxyanisole	MCF-7	podl_path_minbmd	25.2807
34	Cetirizine dihydrochloride	HepG2	pod_cell_stress	67.3241
34	Cetirizine_dihydrochloride	-	ipp_lowest_ac50_systemic	0.081
34	Cetirizine_dihydrochloride	HepaRG	pod_httr_bifrost	0.695623
34	Cetirizine_dihydrochloride	HepG2	pod_httr_bifrost	9.8579
34	Cetirizine_dihydrochloride	MCF-7	pod_httr_bifrost	3.20991
34	Cetirizine_dihydrochloride	HepaRG	podl_path_minbmd	13.467
34	Cetirizine_dihydrochloride	HepG2	podl_path_minbmd	120
34	Cetirizine_dihydrochloride	MCF-7	podl_path_minbmd	78.4644
32	Chlorpyrifos	-	ipp_lowest_ac50_systemic	1.85
32	Chlorpyrifos	HepG2	pod_cell_stress	0.577962
32	Chlorpyrifos	HepaRG	pod_httr_bifrost	0.0706343
32	Chlorpyrifos	HepG2	pod_httr_bifrost	0.000302989
32	Chlorpyrifos	MCF-7	pod_httr_bifrost	0.0821772
32	Chlorpyrifos	HepaRG	podl_path_minbmd	1.95694
32	Chlorpyrifos	HepG2	podl_path_minbmd	2.41972
32	Chlorpyrifos	MCF-7	podl_path_minbmd	3.74326
31	Cyclophosphamide	HepG2	pod_cell_stress	3.32947
31	Cyclophosphamide	HepaRG	pod_httr_bifrost	7.07073
31	Cyclophosphamide	HepG2	pod_httr_bifrost	118.124
31	Cyclophosphamide	MCF-7	pod_httr_bifrost	0.0889198
31	Cyclophosphamide	HepaRG	podl_path_minbmd	31.838
31	Cyclophosphamide	HepG2	podl_path_minbmd	783.625
31	Cyclophosphamide	MCF-7	podl_path_minbmd	210.107
58	Cypermethrin	-	ipp_lowest_ac50_systemic	0.49
58	Cypermethrin	HepG2	pod_cell_stress	7.88092
58	Cypermethrin	HepaRG	pod_httr_bifrost	4.40185
58	Cypermethrin	HepG2	pod_httr_bifrost	2.66885
58	Cypermethrin	MCF-7	pod_httr_bifrost	8.9686
58	Cypermethrin	HepaRG	podl_path_minbmd	35.2754
58	Cypermethrin	HepG2	podl_path_minbmd	2.63822
58	Cypermethrin	MCF-7	podl_path_minbmd	25.4106
29	DEET	-	ipp_lowest_ac50_systemic	53.7
29	DEET	HepG2	pod_cell_stress	29.817
29	DEET	HepaRG	pod_httr_bifrost	24.7921
29	DEET	HepG2	pod_httr_bifrost	16.9912
29	DEET	MCF-7	pod_httr_bifrost	67.2542
29	DEET	HepaRG	podl_path_minbmd	567.13
29	DEET	HepG2	podl_path_minbmd	582.029
29	DEET	MCF-7	podl_path_minbmd	670.53
59	Dexamethasone	-	ipp_lowest_ac50_systemic	0.00315
59	Dexamethasone	HepG2	pod_cell_stress	14.5194
59	Dexamethasone	HepaRG	pod_httr_bifrost	3.5452
59	Dexamethasone	HepG2	pod_httr_bifrost	0.000326873
59	Dexamethasone	MCF-7	pod_httr_bifrost	9.79e-05
59	Dexamethasone	HepaRG	podl_path_minbmd	74.2662
59	Dexamethasone	HepG2	podl_path_minbmd	69.6957
59	Dexamethasone	MCF-7	podl_path_minbmd	6.36663
27	Digoxin	HepG2	pod_cell_stress	0.000177324
27	Digoxin	HepaRG	pod_httr_bifrost	0.0144927
27	Digoxin	HepG2	pod_httr_bifrost	0.00704583
27	Digoxin	MCF-7	pod_httr_bifrost	0.0038334
27	Digoxin	HepaRG	podl_path_minbmd	0.0415073
27	Digoxin	HepG2	podl_path_minbmd	0.0269471
27	Digoxin	MCF-7	podl_path_minbmd	0.0213413
60	Ethylzingerone	-	ipp_lowest_ac50_systemic	1.39
60	Ethylzingerone	HepG2	pod_cell_stress	17.0917
60	Ethylzingerone	HepaRG	pod_httr_bifrost	29.321
60	Ethylzingerone	HepG2	pod_httr_bifrost	11.971
60	Ethylzingerone	MCF-7	pod_httr_bifrost	11.821
60	Ethylzingerone	HepaRG	podl_path_minbmd	291.446
60	Ethylzingerone	HepG2	podl_path_minbmd	445.376
60	Ethylzingerone	MCF-7	podl_path_minbmd	119.724
24	Fenazaquin	-	ipp_lowest_ac50_systemic	2.86
24	Fenazaquin	HepG2	pod_cell_stress	0.000130578
24	Fenazaquin	HepaRG	pod_httr_bifrost	0.00608667
24	Fenazaquin	HepG2	pod_httr_bifrost	0.000256666
24	Fenazaquin	MCF-7	pod_httr_bifrost	0.0013129
24	Fenazaquin	HepaRG	podl_path_minbmd	0.0746589
24	Fenazaquin	HepG2	podl_path_minbmd	0.00217751
24	Fenazaquin	MCF-7	podl_path_minbmd	0.387338
22	Fenbuconazole	-	ipp_lowest_ac50_systemic	2.86
22	Fenbuconazole	HepG2	pod_cell_stress	2.47679
22	Fenbuconazole	HepaRG	pod_httr_bifrost	0.624697
22	Fenbuconazole	HepG2	pod_httr_bifrost	0.503353
22	Fenbuconazole	MCF-7	pod_httr_bifrost	1.30514
22	Fenbuconazole	HepaRG	podl_path_minbmd	4.70545
22	Fenbuconazole	HepG2	podl_path_minbmd	16.5577
22	Fenbuconazole	MCF-7	podl_path_minbmd	15.4204
20	Fluazinam	-	ipp_lowest_ac50_systemic	0.43
20	Fluazinam	HepG2	pod_cell_stress	0.602286
20	Fluazinam	HepaRG	pod_httr_bifrost	0.0221997
20	Fluazinam	HepG2	pod_httr_bifrost	0.0363421
20	Fluazinam	MCF-7	pod_httr_bifrost	0.13029
20	Fluazinam	HepaRG	podl_path_minbmd	0.433811
20	Fluazinam	HepG2	podl_path_minbmd	0.699045
20	Fluazinam	MCF-7	podl_path_minbmd	0.499881
19	Furosemide	-	ipp_lowest_ac50_systemic	1.38
19	Furosemide	HepG2	pod_cell_stress	2.83153
19	Furosemide	HepaRG	pod_httr_bifrost	0.292918
19	Furosemide	HepG2	pod_httr_bifrost	3.25271
19	Furosemide	MCF-7	pod_httr_bifrost	72.7631
19	Furosemide	HepaRG	podl_path_minbmd	1.61309
19	Furosemide	HepG2	podl_path_minbmd	177.032
19	Furosemide	MCF-7	podl_path_minbmd	520.886
62	Glutaraldehyde Solution	HepG2	pod_cell_stress	37.601
62	Glutaraldehyde_Solution	HepaRG	pod_httr_bifrost	136.152
62	Glutaraldehyde_Solution	HepG2	pod_httr_bifrost	19.467
62	Glutaraldehyde_Solution	MCF-7	pod_httr_bifrost	0.246743
62	Glutaraldehyde_Solution	HepaRG	podl_path_minbmd	500
62	Glutaraldehyde_Solution	HepG2	podl_path_minbmd	50
62	Glutaraldehyde_Solution	MCF-7	podl_path_minbmd	50
63	Glybenclamide	-	ipp_lowest_ac50_systemic	8.1
63	Glybenclamide	HepG2	pod_cell_stress	24.3128
63	Glybenclamide	HepaRG	pod_httr_bifrost	0.0729794
63	Glybenclamide	HepG2	pod_httr_bifrost	5.52088
63	Glybenclamide	MCF-7	pod_httr_bifrost	1.40916
63	Glybenclamide	HepaRG	podl_path_minbmd	22.5491
63	Glybenclamide	HepG2	podl_path_minbmd	29.9584
63	Glybenclamide	MCF-7	podl_path_minbmd	34.7309
18	HC Red 3	HepG2	pod_cell_stress	1.58254
18	HC_Red_3	-	ipp_lowest_ac50_systemic	2.17
18	HC_Red_3	HepaRG	pod_httr_bifrost	0.185085
18	HC_Red_3	HepG2	pod_httr_bifrost	0.376583
18	HC_Red_3	MCF-7	pod_httr_bifrost	0.809854
18	HC_Red_3	HepaRG	podl_path_minbmd	0.965191
18	HC_Red_3	HepG2	podl_path_minbmd	1.61735
18	HC_Red_3	MCF-7	podl_path_minbmd	25.6755
64	Hydralazine hydrochloride	HepG2	pod_cell_stress	1.50813
64	Hydralazine_hydrochloride	-	ipp_lowest_ac50_systemic	1.2
64	Hydralazine_hydrochloride	HepaRG	pod_httr_bifrost	1.59312
64	Hydralazine_hydrochloride	HepG2	pod_httr_bifrost	1.70834
64	Hydralazine_hydrochloride	MCF-7	pod_httr_bifrost	0.378352
64	Hydralazine_hydrochloride	HepaRG	podl_path_minbmd	111.897
64	Hydralazine_hydrochloride	HepG2	podl_path_minbmd	20.4222
64	Hydralazine_hydrochloride	MCF-7	podl_path_minbmd	100.098
51	Ibuprofen	-	ipp_lowest_ac50_systemic	0.17
51	Ibuprofen	HepG2	pod_cell_stress	8.51787
51	Ibuprofen	HepaRG	pod_httr_bifrost	0.162597
51	Ibuprofen	HepG2	pod_httr_bifrost	7.6781
51	Ibuprofen	MCF-7	pod_httr_bifrost	42.8965
51	Ibuprofen	HepaRG	podl_path_minbmd	8.09896
51	Ibuprofen	HepG2	podl_path_minbmd	30.2909
51	Ibuprofen	MCF-7	podl_path_minbmd	150.462
49	Ketoconazole	-	ipp_lowest_ac50_systemic	0.38
49	Ketoconazole	HepG2	pod_cell_stress	0.14537
49	Ketoconazole	HepaRG	pod_httr_bifrost	0.0169913
49	Ketoconazole	HepG2	pod_httr_bifrost	0.000715592
49	Ketoconazole	MCF-7	pod_httr_bifrost	0.191497
49	Ketoconazole	HepaRG	podl_path_minbmd	0.153465
49	Ketoconazole	HepG2	podl_path_minbmd	0.915315
49	Ketoconazole	MCF-7	podl_path_minbmd	0.164844
47	L-Valine	HepG2	pod_cell_stress	39.7854
47	L-Valine	HepaRG	pod_httr_bifrost	162.177
47	L-Valine	HepG2	pod_httr_bifrost	316.528
47	L-Valine	MCF-7	pod_httr_bifrost	26.9475
47	L-Valine	HepaRG	podl_path_minbmd	351.712
47	L-Valine	HepG2	podl_path_minbmd	625
47	L-Valine	MCF-7	podl_path_minbmd	43.6766
54	Metclopramide	-	ipp_lowest_ac50_systemic	0.046
54	Metclopramide	HepG2	pod_cell_stress	73.2603
54	Metclopramide	HepaRG	pod_httr_bifrost	30.9764
54	Metclopramide	HepG2	pod_httr_bifrost	16.0473
54	Metclopramide	MCF-7	pod_httr_bifrost	18.3439
54	Metclopramide	HepaRG	podl_path_minbmd	92.5373
54	Metclopramide	HepG2	podl_path_minbmd	79.9772
54	Metclopramide	MCF-7	podl_path_minbmd	87.28
53	Metformin	HepG2	pod_cell_stress	133.042
53	Metformin	HepaRG	pod_httr_bifrost	80.527
53	Metformin	HepG2	pod_httr_bifrost	107.11
53	Metformin	MCF-7	pod_httr_bifrost	45.2765
53	Metformin	HepaRG	podl_path_minbmd	386.965
53	Metformin	HepG2	podl_path_minbmd	592.816
53	Metformin	MCF-7	podl_path_minbmd	722.808
45	Nitrofurantoin	HepG2	pod_cell_stress	0.517536
45	Nitrofurantoin	HepaRG	pod_httr_bifrost	0.186281
45	Nitrofurantoin	HepG2	pod_httr_bifrost	0.523256
45	Nitrofurantoin	MCF-7	pod_httr_bifrost	0.355348
45	Nitrofurantoin	HepaRG	podl_path_minbmd	2.33205
45	Nitrofurantoin	HepG2	podl_path_minbmd	2.97993
45	Nitrofurantoin	MCF-7	podl_path_minbmd	7.51928
66	Norverapamil Hydrochloride	HepG2	pod_cell_stress	0.638328
43	Oxytetracycline_hydrochloride	HepG2	pod_cell_stress	2.44654
43	Oxytetracycline_hydrochloride	HepaRG	pod_httr_bifrost	4.19985
43	Oxytetracycline_hydrochloride	HepG2	pod_httr_bifrost	1.6523
43	Oxytetracycline_hydrochloride	MCF-7	pod_httr_bifrost	0.678271
43	Oxytetracycline_hydrochloride	HepaRG	podl_path_minbmd	50.4384
43	Oxytetracycline_hydrochloride	HepG2	podl_path_minbmd	24.772
43	Oxytetracycline_hydrochloride	MCF-7	podl_path_minbmd	10.8661
41	Panthenol	HepG2	pod_cell_stress	18298.9
41	Panthenol	HepaRG	pod_httr_bifrost	65.9596
41	Panthenol	HepG2	pod_httr_bifrost	7221.82
41	Panthenol	MCF-7	pod_httr_bifrost	767.225
41	Panthenol	HepaRG	podl_path_minbmd	4552.59
41	Panthenol	HepG2	podl_path_minbmd	20000
41	Panthenol	MCF-7	podl_path_minbmd	20000
39	Paracetamol	-	ipp_lowest_ac50_systemic	39.1
39	Paracetamol	HepG2	pod_cell_stress	40.132
39	Paracetamol	HepaRG	pod_httr_bifrost	76.0572
39	Paracetamol	HepG2	pod_httr_bifrost	9.46492
39	Paracetamol	MCF-7	pod_httr_bifrost	4.26128
39	Paracetamol	HepaRG	podl_path_minbmd	322.442
39	Paracetamol	HepG2	podl_path_minbmd	262.202
39	Paracetamol	MCF-7	podl_path_minbmd	184.341
57	Sodium Cyclamate	HepG2	pod_cell_stress	480.52
57	Sodium_Cyclamate	HepaRG	pod_httr_bifrost	485.622
57	Sodium_Cyclamate	HepG2	pod_httr_bifrost	12.9839
57	Sodium_Cyclamate	MCF-7	pod_httr_bifrost	202.953
57	Sodium_Cyclamate	HepaRG	podl_path_minbmd	442.002
57	Sodium_Cyclamate	HepG2	podl_path_minbmd	1200
57	Sodium_Cyclamate	MCF-7	podl_path_minbmd	1200
37	Topiramate	-	ipp_lowest_ac50_systemic	0.16
37	Topiramate	HepG2	pod_cell_stress	140.54
37	Topiramate	HepaRG	pod_httr_bifrost	28.4144
37	Topiramate	HepG2	pod_httr_bifrost	3696.73
37	Topiramate	MCF-7	pod_httr_bifrost	22.6252
37	Topiramate	HepaRG	podl_path_minbmd	48.7054
37	Topiramate	HepG2	podl_path_minbmd	6631.79
37	Topiramate	MCF-7	podl_path_minbmd	512.687
35	Trimellitic_anhydride	HepG2	pod_cell_stress	34.7606
35	Trimellitic_anhydride	HepaRG	pod_httr_bifrost	236.503
35	Trimellitic_anhydride	HepG2	pod_httr_bifrost	404.103
35	Trimellitic_anhydride	MCF-7	pod_httr_bifrost	423.806
35	Trimellitic_anhydride	HepaRG	podl_path_minbmd	100.049
35	Trimellitic_anhydride	HepG2	podl_path_minbmd	1078.54
35	Trimellitic_anhydride	MCF-7	podl_path_minbmd	854.401
66	Verapamil_hydrochloride	-	ipp_lowest_ac50_systemic	0.017
66	Verapamil_hydrochloride	HepaRG	pod_httr_bifrost	1.68754
66	Verapamil_hydrochloride	HepG2	pod_httr_bifrost	1.13193
66	Verapamil_hydrochloride	MCF-7	pod_httr_bifrost	0.357565
66	Verapamil_hydrochloride	HepaRG	podl_path_minbmd	24.0605
66	Verapamil_hydrochloride	HepG2	podl_path_minbmd	8.53846
66	Verapamil_hydrochloride	MCF-7	podl_path_minbmd	10.6709
67	Warfarin	HepG2	pod_cell_stress	13.7726
67	Warfarin	HepaRG	pod_httr_bifrost	13.5544
67	Warfarin	HepG2	pod_httr_bifrost	14.2833
67	Warfarin	MCF-7	pod_httr_bifrost	19.7041
67	Warfarin	HepaRG	podl_path_minbmd	258.74
67	Warfarin	HepG2	podl_path_minbmd	164.109
67	Warfarin	MCF-7	podl_path_minbmd	167.012

## Sheet: S3b. IPP screening %
ASSAY NAME	ligand / control	RESPONSE/READOUT	1,2-Octanediol (100 uM)	2-Amino-6-chloro-4-nitrophenol (100 uM)	2-Methylresorcinol (100 uM)	Aspartame (100 uM)	Azathioprine (10 uM)	Benzocaine (100 uM)	Butyl 4-hydroxybenzoate (10 uM)	Cetirizine dihydrochloride (10 uM)	Chlorpyrifos (10 uM)	Cyclophosphamide (100 uM)	DEET (100 uM)	Digoxin (10 uM)	Fenazaquin (10 uM)	Fenbuconazole (10 uM)	Fluazinam (10 uM)	Furosemide (100 uM)	HC Red 3 (100 uM)	Ibuprofen (100 uM)	Ketoconazole (10 uM)	L-Valine (100 uM)	Nitrofurantoin (10 uM)	Oxytetracycline hydrochloride (10 uM)	Panthenol (100 uM)	Paracetamol (100 uM)	Topiramate (100 uM)	Trimellitic anhydride (100 uM)	Alpha-Cypermethrin (10 uM)	Dexamethasone (100 uM)	Gluteraldehyde solution (10 uM)	Glybenclamide (100 uM)	Hydralazine hydrochloride (10 uM)	Metformin (100 uM)	Metoclopramide (100 uM)	Norverapamil hydrochloride (10 uM)	Butylated Hydroxyanisole (10 uM)	Sodium Cyclamate (100 uM)	Ethylzingerone (100 uM)	Warfarin (100 uM)
Monoamine oxidase type A, MAOA (r) (antagonist radioligand)	clorgyline	Specific binding	3.5	24.3	15.3	3.5	5.3	89.3	44.2	-1.1	3.1	9	8.7	7.1	8.2	76.7	2.7	-11	62.6	6.8	25.1	1.3	1.7	0.8	-7.4	11.2	-5.3	3.7	-3.8	1.4	6.2	9.3	73.3	5.1	-1.6	3.8	6.7	4.1	91.3	1
Acetylcholinesterase, ACHE (h)	galanthamine	Enzymatic activity	-19.8	-52.5	-4.7	-6.2	-2.7	4.8	2.8	0.8	-10.5	9.2	1.1	-5.3	-0.7	6	1.4	1.9	26.5	0.2	4.8	3.2	-0.4	1.6	-0.1	-0.7	-0.1	-7.8	6.7	9.6	7.3	14.7	13.8	6.7	75.8	15.8	5.9	5.9	9.9	2.5
5-hydroxytryptamine receptor 1B, HTR1B (h) (antagonist radioligand)	serotonin	Specific binding	-1.8	0.8	-0.9	2.5	3.1	1.1	5.6	0.9	-20.1	0.5	2.9	-2.9	-2.2	19.2	25.4	-7.9	-7.2	-10	13.1	-2.8	-13	-8.9	-10.7	-13.2	-11.2	-7.2	2.7	9.2	-4	-5.9	-5.6	4.7	85.8	6.3	0.6	-14.2	4	-8.7
cGMP-inhibited 3',5'-cyclic phosphodiesterase A, PDE3A (h)	milrinone	Enzymatic activity	6.5	92.4	-3	-3.8	2.4	20.8	26	21.5	36.9	-1.9	4	11.2	32.4	33.4	15.8	29.3	94.2	31.4	12.1	12.2	21.9	30	11.1	14.2	12	-14.6	37.4	22.1	4.5	54.4	36.1	22.8	34.2	24.3	22.6	29.2	33.4	28.3
Androgen receptor, AR (h) (agonist radioligand)	testosterone	Specific binding	-15.4	-14.4	-6.7	-4.6	4.5	6	5.9	-24	5.8	-4	5.9	-2.7	8.8	75	11.2	-26	-17	-14.9	-3.5	-17.3	-3.4	1.2	-13.3	-4.5	-16.5	-1.3	-7.5	95.3	-4	0.1	2.9	0	1.6	-6.3	8.8	2.4	11.3	-4.2
Muscarinic acetylcholine receptor M1, CHRM1 (h) (antagonist radioligand)	pirenzepine	Specific binding	2.9	10.1	12.5	10.4	-0.9	12.3	10.3	5.4	-5.6	6.5	14.4	3.8	12	36.6	-6	4.6	19	11.4	39.2	10.4	2.7	1.7	1.6	7.7	12.2	10.8	-18.5	2.4	4.2	3.4	3.3	13.5	49.9	33.9	8.4	3.5	3.7	6
cAMP-specific 3',5'-cyclic phosphodiesterase 4D, PDE4D (h)	Ro 20-1724	Enzymatic activity	-15.6	76.6	-4	-12.7	-7	14.2	8.8	-15.5	51.8	14.6	-18.3	-27.3	14.7	8.1	28.3	30.4	76.4	46.2	-15.2	-5.1	23.3	9.6	7.2	-29.7	27.9	-4.9	-11.6	15.4	8	60	7	-11.4	14.9	24.5	12.2	0.8	56.2	-5.9
Endothelin-1 receptor, EDNRA (h) (agonist radioligand)	endothelin-1	Specific binding	-15.3	5.9	-1.7	5.4	2.9	-1.3	2	-0.7	0.1	6.4	3.2	6.7	2.7	16.8	-6.2	-6.3	-1.2	-1.4	-1.1	0.8	6.4	-1.2	-14.9	-6.7	5.1	6.2	0.9	5.3	1.5	49.2	-4.1	-7.8	5.3	-9.9	-10.4	-14.3	-13	-12.5
Glucocorticoid receptor, NR3C1 (h) (agonist radioligand)	dexamethasone	Specific binding	-2.5	4.5	1.5	3	5.2	-1.7	-8.8	-4.7	29.4	-0.2	-1.8	2.9	16.6	38.3	64.3	-1.8	0.8	-4.2	22.6	-6.6	0.7	-11.7	-6.9	-2.8	-1.9	-2.1	17.9	97.9	-4.2	18.9	-6	-12.1	-5.8	-0.4	-0.5	-3.9	-0.3	-9.8
Histamine H2 receptor, HRH2 (h) (antagonist radioligand)	cimetidine	Specific binding	-40.8	-0.1	-13	-15.9	-8.8	-25.3	-11.5	4.4	-62.6	-3.3	-30.1	-10	-38.6	22	-24.4	-17.9	-10.6	-11.6	-10.1	3.1	-16.3	-18.3	-14.5	-18.7	-13.7	-8.7	-49.9	-7.2	-2.8	-2.7	0.1	-5.7	-7.5	60.6	-2.5	-2.6	4.7	-10.1
Kappa-type opioid receptor OPRK1 (h) (agonist radioligand)	U 50488	Specific binding	-1.8	16.7	10.9	0.9	7.2	8.3	10.5	7.5	27.7	31	27.4	1.2	56.7	89.5	49.2	-2.3	13.6	9.7	38.9	9.5	13.3	7.3	-4.6	-11	3.7	2.1	12.5	5.6	3.9	28.9	15.4	3.6	46.3	39.7	13.5	7.4	13.6	-2.9
Prostaglandin G/H synthase 1, PTGS1(h)	Diclofenac	Enzymatic activity	9.9	89.2	96.8	-3	-4.7	13.3	-51.4	-2.7	2.7	-12.4	-13.5	-7.4	-4.7	12.2	-8	70	89.5	79.2	21.7	13.4	-2.4	-5.1	-20.8	54.2	-1.5	-8.3	5.9	-16.4	44.4	14.5	46.8	11.4	75.1	-18.5	46.1	0.8	76.4	4.1
Voltage-dependent L-type Ca2+ channel (dihydropyridine site), CACNA1C (r) (antagonist radioligand)	nitrendipine	Specific binding	-5.3	-1.6	-27.8	-8.4	-9	10.5	4.1	15.3	47.7	-15.4	-27.4	0.7	19.8	97.8	99.9	-18.9	-21.4	-14.3	-2.4	-18	-6.9	-32.1	-21.1	-23.4	-33.5	-25.2	69.3	-36.4	-18.6	18	-4	-6	-18.6	59.6	-14.2	-19.3	-21.8	-1.9
Alpha-1A adrenergic receptor, ADRA1A (h) (antagonist radioligand)	WB 4101	Specific binding	8.5	-5.5	4	8.2	4.4	0.1	1.9	3.1	5.4	6.6	9.2	7.7	35.8	68.9	0.4	-3	6.9	0.9	46.9	-3.5	10.5	6.2	8.5	0.5	2.2	4.4	3.3	1.3	4	7.7	5.6	6.8	55.4	75.4	20.2	9.8	4.3	11.8
5-hydroxytryptamine receptor 1A, HTR1A (h) (agonist radioligand)	8-OH-DPAT	Specific binding	-6.7	5.9	11.8	1.3	-13.9	8.8	3.6	9.4	11.6	7.4	19.2	9.6	-11.2	21.9	16.7	16.7	19.8	11.6	6.3	1.7	9.3	1.5	7.2	7.5	18.5	12.3	-0.1	3	-2.5	28.8	3.5	-7.8	97.1	92.4	-7.7	11.3	11.2	2.5
Potassium Voltage-Gated Channel Kv non-selective, KCNQ1 (r) (antagonist radioligand)	α-dendrotoxin	Specific binding	-4.4	13.7	27.5	2.5	1	3.6	1.5	-1.2	15.4	17.5	-4.9	-2.7	-1.6	3	-3.7	-9.9	-2.7	-8.5	-15	15	-14.6	-19	-4.3	-3.6	-2.7	-6.6	0.9	-4.1	5.2	3.6	-8.8	-2.9	-1	4.7	4.9	0.6	0.7	7
Alpha-2A adrenergic receptor, ADRA2A (h) (antagonist radioligand)	yohimbine	Specific binding	1.3	10.6	4.7	5.9	2.8	6.3	0.5	2	-3.7	9.6	-0.8	-8.5	5.2	26.8	-1	-3.2	3.7	7.7	20.5	6.3	0.6	-1.4	-8.6	-1	-5.6	-1.3	-2.6	0.8	-2	2.8	-0.3	6.4	89.4	78.5	1.5	-0.5	-7.4	-3.3
Beta-1 adrenergic receptor, ADRB1 (h) (agonist radioligand)	atenolol	Specific binding	-0.4	19.8	9.7	11.4	10.4	6.2	2.7	1.6	5.3	11.5	12.9	10.6	16.5	29.9	-1.9	1.2	66.1	8.8	12.1	13.2	8.1	7.5	-1.1	-0.5	-2.9	9	3	2.8	1.3	2.7	12.5	4.5	33	5.4	6.3	8.5	14.9	1.2
Cannabinoid receptor 1, CNR1 (h) (agonist radioligand)	CP 55940	Specific binding	6.3	2.5	-8.8	-6.3	2.6	14.5	20.2	16	26	2.8	6.7	8.5	57	58	60.5	8.5	-16	0.9	8.6	-6.2	14.2	25.7	25.8	2.1	10.5	1.5	-7.6	-53.2	-18.3	-56.1	-16.8	-21.1	-18.4	-53.9	-27.5	-29.3	-28.4	-17
Gamma-aminobutyric acid receptor subunit alpha-1 BZD site, GABRA1A (r) (agonist radioligand)	diazepam	Specific binding	10	14.3	6.5	7.4	17.2	-9.1	12.4	10.6	-11	19.4	8.9	11.3	7.6	3.5	-31.4	11.8	16.3	5.3	15.5	1.9	7.2	-0.4	-1.9	8.7	9.7	12.5	5.5	27.9	-5	13.1	11.7	0.6	29.4	-6.7	-10.9	-8.6	-2.5	0.6
Cholecystokinin receptor type A, CCKAR (h) (agonist radioligand)	CCK-8s	Specific binding	-5	-0.9	-4.1	0.5	11.6	11.3	6.5	1.6	55.2	13.3	14.5	1.2	60.9	69.5	73.1	26.6	-0.8	-3.6	9.7	-3	-26	7.8	0	5.4	9.6	16.9	20.4	-18.7	6	92.5	-17.7	0.3	1.6	-8.9	4.2	-9.5	-13.9	35.1
Sodium-dependent dopamine transporter, SLC6A3 (h) (antagonist radioligand)	BTCP	Specific binding	-2.1	-41.6	1.7	-6.1	2.9	71.8	24.7	-0.1	34.7	3.8	26.3	-2.3	65.2	97	95.7	-7.4	7.5	5.7	19.7	4.5	-6.3	-0.9	-0.3	-1.1	0.1	2.7	55	0.8	-1.4	8.1	-1.8	-3.2	18	20.8	20.6	-1	5.6	4.7
Beta-2 adrenergic receptor, ADRB2 (h) (antagonist radioligand)	ICI 118551	Specific binding	4	-2.2	3.3	2.5	-0.4	8	8	2.6	-2.4	-1.2	10.8	5.6	-1.2	15.3	7.2	4.5	34.3	6.6	10.7	0.2	4	0.6	5.3	-8.3	3.5	7.1	2.3	5.2	2.5	2.6	6.4	1	15.6	8.5	0.4	9.5	6.8	-2.8
Dopamine receptor D1, DRD1 (h) (antagonist radioligand)	SCH 23390	Specific binding	-9.9	0	-0.5	-6.4	-0.6	-8.4	-5.7	-0.5	1.9	9.9	-1.8	-3.3	4.5	56.8	25.3	-5	1.4	10.8	10.4	-4.2	-7.7	1.4	-5	-4.6	-2.4	3.5	7.2	-1.9	-2.3	10.2	5.2	6.9	88.1	46.6	3.5	1	-2.6	2
Sodium channel protein type 5 subunit alpha (site 2), SCN5A (r) (antagonist radioligand)	veratridine	Specific binding	26.3	31.5	41.6	3.9	-8.7	-0.8	23.9	20.6	13.4	12.4	11.7	19.6	39.5	100.8	19.6	38.5	38.7	32.1	47.6	12.2	4.4	10.5	27.9	34.9	30.2	30.3	-112.7	11.2	13.2	22.5	25.6	8.7	40.1	74.6	16.8	19.1	8.8	0.7
Neuronal acetylcholine receptor subunit alpha-4, CHRNA4 (h) (agonist radioligand)	nicotine	Specific binding	3.5	-5.8	-4.1	-6.4	-14.7	-9.1	-12.2	0.5	-6.9	-7.4	-5.2	-8.2	-6.4	-3.2	-3.7	0.5	-4.4	-7.7	-11.8	-4.5	-11.8	-2.5	3.1	2.3	3.3	7.9	-4.4	-6.2	-5.6	-2.5	-2.7	-2.5	-2.3	-6.2	-5	-6.1	-7	-5.3
Glutamate receptor ionotropic NMDA 1 non-selective, GRIN1 (r) (antagonist radioligand)	CGS 19755	Specific binding	3.1	21.2	1.8	24	4.2	11.5	-5.2	1.4	0.2	6.8	4.4	-2.6	0.6	38.6	1.2	5.8	0.4	7.2	2.7	0.4	-2.8	2.8	0.2	-4.2	-5.1	9.9	11.4	10.7	-4.1	10.7	-0.5	-9.9	-5.8	2.5	2.2	-4.4	-16.9	7.9
Cannabinoid receptor 2, CNR2 (h) (agonist radioligand)	WIN 55212-2	Specific binding	7	22.7	9.8	6.4	-1	-10.2	12.3	2.6	16	-3.1	-6.5	5	26.8	74.3	-11.4	1.4	16.3	16.6	27	1.4	5.1	4.9	5.4	5	9.1	19.4	8.6	-17.9	-21	-9.4	-2.6	-2.9	-21.7	-27.6	-1.2	-10.6	-10.2	-11.9
5-hydroxytryptamine receptor 3A, HTR3A (h) (antagonist radioligand)	MDL 72222	Specific binding	6.7	1.7	-5.8	-3.4	0.3	-1	-4.3	4.6	-1	-4.7	-6.2	-2.6	-0.1	-4.4	-1.3	6.8	4.4	-2.4	1.2	8	-1.1	-6.5	4.7	2.6	-1.3	-0.6	10.5	15.3	-5	8	3.3	-6.7	98.5	13	15.3	-6.7	7.2	-8.4
Adenosine receptor A2a, ADORA2A (h) (agonist radioligand)	NECA	Specific binding	1.4	3.6	8.4	0.3	38.3	36.2	5.4	10.6	15.6	15	20.5	26.2	47.1	34	14.9	15.2	18	4.2	2.1	-4.2	37.8	7.5	7.3	6.7	0.9	6.5	0.1	-9.1	-3.4	-67.7	-8	-1.4	6.5	-1.9	2.8	1	4.5	-14.2
Sodium-dependent serotonin transporter, SLC6A4 (h) (antagonist radioligand)	imipramine	Specific binding	-5.1	-0.1	6.7	-0.9	2.9	-10	-0.4	-4.6	-9.1	-1	-13.6	-1.5	4.6	40.8	-4.4	2.6	-2.6	2.3	92	-5.7	-5.7	-0.5	0.4	5.8	3.5	-1.9	12.5	-2.1	-7.2	-2.5	1.9	2.9	23.1	90.1	2.8	-2.8	7.2	-3.2
Prostaglandin G/H synthase 2, PTGS2 (h)	NS398	Enzymatic activity	16.1	94.7	76.9	4.9	1.5	25.7	-10.4	-2.2	-4.1	-10.4	-6	19.6	0.8	11.5	11.1	61.5	94.4	81.8	5	-3.1	1.9	14.5	0	68.3	4.1	-13.3	10.6	-13.3	15.5	-10.2	56.8	20.1	40.8	-10.5	62.4	-13.7	81.8	19.4
5-hydroxytryptamine receptor 2B, HTR2B (h) (agonist radioligand)	(±)DOI	Specific binding	24	15.6	30.6	-0.5	8.3	54.8	52.1	16.8	82.5	0.9	70.1	2.8	77.1	69.6	79.3	17.6	72.6	10.2	49.6	-23.8	10.7	5.9	-0.4	12.8	-0.4	17.7	51.3	-13.9	-16.3	42	43.9	7.3	97.1	99	80.6	-8.5	37.9	-9.4
5-hydroxytryptamine receptor 2A, HTR2A (h) (agonist radioligand)	±)DOI	Specific binding	-26.1	-4.6	15.3	-16.2	-19.5	-12.3	4.1	10.2	52	3.3	-5.8	-20.5	20.7	84.7	92.2	-4.2	45.3	38.7	50.8	9.7	-22.3	-21.8	-27.7	5.6	0.9	1.2	25.5	9.7	6.9	70.9	16.3	10.6	97.8	96.3	74.3	4	21	11.9
Muscarinic acetylcholine receptor M2, CHRM2 (h) (antagonist radioligand)	methoctramine	Specific binding	-2.6	-6.7	2.5	-1.5	-4.1	31.3	-0.9	-11.5	-21.3	0.9	-0.1	-12.4	14.3	34.3	-35.2	-5.8	3.4	-5.1	54.8	2.4	-5.3	-10.6	-14.9	-17	0.7	-6.8	-12.5	5.8	-3.4	3.3	-4.4	12.1	61.2	44.2	8.9	6.1	4.3	-0.5
Histamine H1 receptor, HRH1 (h) (antagonist radioligand)	pyrilamine	Specific binding	10.9	-0.5	-5.2	3.5	3.8	-9.9	13.8	98.8	17.6	10.8	-1.8	-3.3	37	10.6	32.6	-3	4.2	5.5	18.9	-5.5	0.5	6	6.2	-4.3	5.8	1.8	-15.2	-4.5	-5.2	-2.2	-6.3	9.7	39.7	18.1	-2.1	-3.4	-9	21.5
Dopamine receptor D2, DRD2 (h) (agonist radioligand)	7-OH-DPAT	Specific binding	4.2	3.4	10.3	25.1	7.3	7.8	4.3	14.7	12.6	22	13.6	24.1	16.5	65.9	1.3	20	25.1	24	32.1	12	26.2	22.7	18.9	10.5	13.3	20.8	-16.8	-23.5	-30.2	11.7	-15.5	-17.2	99	69.5	-16.2	-19	-12.3	-1.6
Mu-type opioid receptor, OPRM1 (h) (agonist radioligand)	DAMGO	Specific binding	7.3	9.5	6.1	5.5	4.5	7.7	10.3	10.4	29.9	14.1	8.9	4.7	16.1	94.4	36.1	12.5	14.4	10.5	30.3	5.3	7.8	3.3	5.5	9	0.9	5.5	15.9	-0.3	-2	23.2	10.8	8	40.7	49.2	7.1	3.5	6.3	0.3
Tyrosine-protein kinase Lck, LCK (h)	staurosporine	Enzymatic activity	-10.3	-44.4	-13.1	9.8	11	11.6	12.6	-36.4	-7.4	-18.5	7.3	-4.9	3.3	0.9	-23.6	-32.1	-197	-35.5	-2.2	-9.7	-5.1	-1.2	-23.6	-5.5	-19.2	-29.7	10.4	-2.6	-0.1	15	27.9	13.2	7.4	76.3	14.6	15.6	23.7	-9.9
Delta-type opioid receptor, OPRD1 (h) (agonist radioligand)	DPDPE	Specific binding	-5.9	-2.6	2.8	-7.2	-1.7	-3	-1.6	0.7	2.5	-22.4	0.6	-7.3	46.9	87.7	11.2	-0.3	-0.2	-9.8	65.5	9.5	-11.8	-5.6	0.1	2.8	2.3	-2.1	-14.3	-2.8	-4.7	79.6	-2.6	-3.6	15.3	16.3	-2.3	-3.4	-0.2	0.2
Vasopressin V1a receptor, AVPR1A (h) (agonist radioligand)	[d(CH2)5 1,Tyr(Me)2]-AVP	Specific binding	0.8	4.2	-5.5	-5.7	-3.6	5.2	3.7	-9.1	-6.8	-1.7	5.5	-0.2	-5.5	90.6	-1.5	2.7	3.1	6.2	18.5	-0.7	0.4	1.6	-12.5	-12.7	7.2	11.4	2.2	8	4.5	28.1	14.2	8.3	2	5.2	15.2	11.4	13	4.4
Muscarinic acetylcholine receptor M3, CHRM3 (h) (antagonist radioligand)	4-DAMP	Specific binding	1.2	-9.5	-5	-8.6	-12.4	-2.7	9.6	-9.5	5.8	-6.8	-5.4	-11.8	11.5	9.2	-7.7	2.1	10.5	-4.6	4.1	25	-6.6	-6.6	-5.6	-3.6	-1.9	0	-19.1	-5.9	1.4	-6.1	-3.7	2.1	11.1	11.6	-7.7	-4.1	-5.1	-6.5
Potassium voltage-gated channel subfamily H member 2 hERG, KCNH2 (h)- [3H] Dofetilide	Terfenadine	Specific binding	14.6	10.7	3.3	1.5	10.1	13.7	-13.5	-4.9	7.4	-10.7	-12	-6.2	34.9	79.9	16.2	-16.1	16.3	-18.4	40.8	-3.8	-17.2	-10.2	-26.2	-17.9	-13.1	-16.7	22.7	0	-1.1	9.1	13.3	4.8	46	76.8	5.4	5.8	0.2	10.1
Sodium-dependent noradrenaline transporter, SLC6A2 (h) (antagonist radioligand)	protriptyline	Specific binding	-3	5.3	20.6	3.4	-5.8	55.4	34.7	-6.4	63.4	-5.6	7.4	3	69.3	84.2	90.1	-1.7	6.4	4.1	15.8	-1	-8.6	-8.5	-5.9	7.1	5.7	-2.1	40.1	4.1	-11	6	5.8	-4.1	55.9	33.5	13.9	-1	39.4	-8.1
Constitutive androstane receptor CAR, NR1I3 (h) (agonist effect)	CITCO for control	Coactivator recruitment	0.2	-3.9	2.8	-0.3	5.2	4.1	0.2	3	4.8	1.5	3.4	0.6	3.2	2	-4.9	-0.3	-3.4	1.9	-4.2	-1	-1.1	-3	-2.5	0.1	0	-0.2	98.7	-2.5	-0.2	-5.8	3.2	-2.2	6.6	-3.8	-2.6	1.4	3.7	-2.7
Constitutive androstane receptor CAR, NR1I3 (h) (antagonist effect)	CITCO	Coactivator recruitment	23	70	4.4	1.5	0.3	-2.8	-13	23	-5.1	22.6	9.7	3	5.3	21.6	97.4	17.1	85.9	4.9	37.5	-24.5	8.2	21.4	4.1	18.5	25.6	3.8	-44.7	-2.2	-2.6	4.9	-0.7	0.9	-1.6	1.6	4	-0.7	2.5	3.7
Peroxisome proliferator-activated receptor alpha, PPARA (h) (agonist)	GW 7647 for control	Coactivator recruitment	2.1	3.2	2	1.3	0.4	2.4	2	1	3.3	2.2	1.3	1.1	1.2	1.5	-0.8	6.1	-0.1	24.7	1.1	0.2	0.1	-0.7	-0.3	0.4	1.4	2.3	0.2	-0.4	-1.7	1.8	-2	0	0	-0.1	-0.3	0.5	-0.2	1.6
Peroxisome proliferator-activated receptor alpha, PPARA (h) (antagonist)	GW 7647	Coactivator recruitment	11.5	34	-3.9	1.9	-1.9	-4	2.7	0	-15	-3	-2.7	9.7	-1.5	0.8	61.4	7.4	62.6	1.9	9.4	3.1	1.1	42.3	1	11.9	5.5	4.5	-10.1	10.9	35.9	-3.9	102	9.4	-1.9	1.4	4.4	-1	0.1	-5.9
Peroxisome proliferator-activated receptor delta, PPARD (h) (agonist)	GW 0742 for control	Coactivator recruitment	-1.8	0.4	-2.2	-8.2	0.3	0.7	2.1	-8.1	-0.6	-1.4	-2.3	-0.6	0.9	-9	-2.8	-0.7	-7.5	3.8	-2.5	-6.3	0.1	-2.7	2.4	1.1	-1.7	1	1.3	0.1	0.7	4.5	-3	0.5	1.6	1.5	1.3	0.9	2.4	3.2
Peroxisome proliferator-activated receptor delta, PPARD (h) (antagonist)	GW 0742	Coactivator recruitment	20.3	-27.9	-17.7	-25.4	-26.7	3.6	3.2	-3.4	-1.4	4.6	0.6	8.3	-0.7	1.5	13.2	10.4	71.2	-0.2	1.9	12.4	-0.7	27.9	0.8	5.1	-1.8	-14.4	-17	7.2	24.6	-10.3	107.6	16.2	13.4	8.4	6.3	3.1	-0.7	-3.2
Peroxisome proliferator-activated receptor gamma, PPARG (h) (agonist)	rosiglitazone for control	Coactivator recruitment	0	-0.1	-0.1	-0.1	-0.1	0	-0.1	-0.1	-0.1	-0.1	0	0	-0.1	-0.1	0.1	2.3	-0.1	49.1	-0.1	-0.2	-0.1	-0.1	0	-0.1	-0.1	-0.1	0	-0.1	0	45.5	0	0	-0.1	-0.1	-0.1	-0.1	-0.1	29.4
Peroxisome proliferator-activated receptor gamma, PPARG (h) (antagonist)	rosiglitazone	Coactivator recruitment	5.4	32.4	2.4	0.6	4.3	2.1	0	3.5	-10.4	3.5	1.5	3	-2.7	-1	99.8	42.1	66.5	-3.1	11.5	0.2	2.2	31.2	4	1.7	3.1	3.4	-9.2	13.7	11.3	38.2	-5.8	3.4	3.8	1.5	1.4	2.7	-2.5	2.9
Pregnane X receptor PXR, NR1I2 (h) (agonist)	T0901317 for control	Coactivator recruitment	-2.1	-8.1	-2.1	15.7	1.5	0.5	3.1	-0.4	36.6	8.7	6.3	-0.7	9.8	3.9	-8.8	-0.4	-7.2	2.3	-5.2	1.1	-2.3	-2.5	-2.6	-2.9	-6.3	-1.2	74.5	19.6	-4.8	22.6	-4.1	-4.2	4.7	15.3	-1.3	-4.6	6	2.3
Pregnane X receptor PXR, NR1I2 (h) (antagonist)	T0901317	Coactivator recruitment	8.1	70.9	6.1	-11.9	18.8	-3.7	6.9	12.8	-55.3	6.9	-8.9	13.2	-2.5	10.9	111.2	19.1	102.9	23.7	55.5	7.4	15.2	20.4	20.3	4.1	12.5	16.9	-105.8	-11.5	0	14.2	2.8	-5.2	-2.3	-9.3	15.1	-0.5	-9.7	-13.8
Progesterone receptor, PGR (h) (agonist)	progesterone for control	Coactivator recruitment	-0.4	-0.2	0.2	0.2	-0.1	-0.2	-0.2	45.3	44.3	50.1	0.6	2.1	3.9	25.1	1.4	12.9	7.9	16.5	17	26.5	30	26.9	0.3	0.3	0.5	0.4	0.1	86.4	0	0	0	0.1	-0.1	0	0.1	0	0.2	0.2
Progesterone receptor, PGR (h) (antagonist)	progesterone	Coactivator recruitment	1.6	27.7	-0.3	-8	-6.9	-2.6	-10	-9.8	-36.3	-8.5	1.9	0.7	-7.6	18.2	33.3	6.6	70.5	7.5	25.9	10.3	-3.2	-2.3	0.8	6	2.2	2	-10.6	-80.8	2.7	20.8	1.4	3.8	0.4	17.4	4	5.8	0.5	2.8
Vitamin D3 receptor, VDR (h) (agonist)	calcitriol for control	Coactivator recruitment	-0.1	-0.2	-0.1	-0.1	-0.1	-0.1	-0.1	-0.1	-0.1	-0.1	-0.1	-0.1	-0.1	-0.1	-0.2	-0.1	-0.2	-0.1	-0.1	-0.1	-0.1	-0.1	0.1	0	-0.1	-0.1	0	-0.1	0	0	-0.1	-0.1	-0.1	-0.1	-0.1	0	0	0.1
Vitamin D3 receptor, VDR (h) (antagonist)	calcitriol	Coactivator recruitment	0.9	30.3	1	-3.2	-1.7	0.2	0.1	-2	-12.8	-0.7	-4.1	0.3	-4.1	-1.9	27.1	5.2	57.6	-1.8	7.4	1.6	-3.3	-2.6	-7.9	-2.9	-4.2	-5.1	-3.4	3.2	10.2	1.9	7	2.3	5.5	3.2	3	-2.9	0.5	0.5
Mineralocorticoid receptor, NR3C2 (h)**	Aldosterone	Specific binding
Retinoic Acid Receptor gamma, RARG (h) **	9-cis-Retinoic acid	Specific binding	-1	87	-1	-2	-1	4	7	-3	47	2	2	-1	35	12	47	5	66	17	12	0	10	9	5	6	4	9
Estrogen receptor, ER1 (h) (agonist)	estriol	Coactivator recruitment	0	6.0*	13	0	2	1	22	-2	-1	0	2	-2	-2	0	-4	-1	107.0*	-3	-1	0	0	0	0	0	-1	1	0	1	2	-1	2	0	-1	1	0	1	2	-3
Estrogen receptor, ER1 (h) (antagonist)	estriol	Coactivator recruitment	0	-9.0*	-6	-1	3	12	22	3	9	6	0	5	4	2	46	9	-134.0*	1	24	-2	1	0	0	2	-1	-1	0	-12	-9	4	-18	7	9	-1	-9	5	-14	10
Estrogen receptor beta, ESR2 (h) (agonist)	estriol	Coactivator recruitment	1	6.0*	3	-1	-1	2	21	0	-3	-2	-2	-1	-1	-3	-4	-2	104.0*	-1	-2	-2	0	0	-1	0	-2	-1	1	0	0	-2	1	0	0	1	2	0	1	-4
Estrogen receptor beta, ESR2 (h) (antagonist)	estriol	Coactivator recruitment	2	-7.0*	-9	-14	-8	-6	4	-4	0	6	-11	-32	4	-33	11	-14	-230.0*	11	-24	19	14	2	-7	-10	-10	-9	8	12	14	30	15	10	11	12	7	16	12	16
Retinoic acid receptor alpha, RARA (h) (agonist)	TTNPB	Coactivator recruitment	-1	13.0*	-2	2	7	9	-1	3	0	0	1	0	0	0	2	9	97.0*	4	1	-2	-1	1	2	1	1	0	-4	-2	-3	0	1	-5	7	-7	-3	-4	-2	8
Retinoic acid receptor alpha, RARA (h) (antagonist)	TTNPB	Coactivator recruitment	0	-27.0*	6	-6	-2	-11	3	-1	0	-3	-1	-4	-4	-4	-5	-16	-261.0*	-7	-11	3	-3	9	-1	-4	-5	-2	6	19	15	-11	10	4	-10	-9	-11	3	-7	-12
Retinoic acid receptor RXR-alpha, RXRA (h) (agonist)	fluorobexarotene	Coactivator recruitment	2	9.0*	1	1	1	0	-1	1	2	0	0	1	0	0	-2	-1	16.0*	1	0	10	1	1	-3	1	1	0	0	0	0	0	0	0	0	0	0	0	0	0
Retinoic acid receptor RXR-alpha, RXRA (h) (antagonist)	fluorobexarotene	Coactivator recruitment	0	-87.0*	0	-1	-2	-2	0	-2	0	1	0	0	0	1	11	-1	-65.0*	1	-1	-1	-1	-2	0	0	0	2	1	2	0	6	-1	2	1	1	3	-2	0	0
Retinoic acid receptor RXR-beta, RXRB (h) (agonist)	fluorobexarotene	Coactivator recruitment	0	7.0*	0	0	0	0	0	-1	-1	-1	0	0	0	0	-1	0	15.0*	0	-1	-2	-1	-1	-1	-1	0	-1	0	1	0	-1	0	-1	0	0	0	-2	0	1
Retinoic acid receptor RXR-beta, RXRB (h) (antagonist)	fluorobexarotene	Coactivator recruitment	3	-40.0*	-4	1	2	3	7	0	6	3	2	2	-3	4	39	-2	-91.0*	-3	-1	1	-3	5	5	0	3	5	7	-4	-1	7	0	-1	-2	-2	0	3	1	3
Thyroid hormone receptor alpha, THRA (h) (agonist)	T3	Coactivator recruitment	2	41.0*	2	2	3	2	2	2	2	-1	0	1	-1	2	2	-1	628.0*	1	1	2	0	1	2	1	0	1	0	3	3	2	3	4	1	1	3	2	4	-2
Thyroid hormone receptor beta, THRB (h) (agonist)	T3	Coactivator recruitment	1	86.0*	-2	-4	-5	-1	-5	-2	-3	9	3	5	1	2	2	1	850.0*	4	1	-3	0	-3	-2	0	0	1	0	1	1	0	0	21	6	4	1	3	1	-17
Angiotensin II receptor Type-1, AGTR1 (h)	Saralasin	Specific binding	-4.8	15	1.1	-6.2	-7	-0.7	-7.5	-6.3	0.5	-10.7	-5.7	-0.7	8.6	40.6	-0.7	-2.1	-12.9	-2.4	3.8	3	-9.2	-8.1	-8.6	-4.9	-7.3	-4.7	4.7	-2.2	-6.5	25.4	0.3	3.7	6.3	-4.2	-1	-1.7	-5.5	9.6
Angiotensin-converting enzyme 2, ACE2 (h)	captopril	Enzymatic activity	-11.5	15.4	-4.9	-0.3	-4.6	-5.6	-6.5	-6.4	-18.8	-2.1	-2.1	-11.4	-29.1	-18.2	-6.6	1.7	6	-3.4	-14.5	10.1	-5.6	-18.6	-7.6	-3.2	-5.4	-3.4	76.1	-4.8	0.5	0.7	1.2	-0.1	1.4	-9.6	-6	-11.6	-12	30.5
Tubulin (r)	Colchicine	Specific binding	3	5	-14	-13	6	15	8	14	-20	-4	-14	-7	-2	-20	9	-4	-13	-14	-15	2	7	-3	-5	-2	5	2	8	-8	15	27	2	14	0	13	-5	21	16	3
Carbonic anhydrase II, CA2 (h)	acetazolamide	Enzymatic activity	15.5	19.2	-1	-2.3	-3.4	-3	-1.3	-8.7	5.1	-0.8	1.8	9.9	-0.2	17	19.4	100.3	1.4	4.2	-4.7	2.1	-0.2	0.7	1.4	5.1	101.9	14	25.1	-12.6	-0.4	78.7	4.9	0.6	-0.4	-8.9	-0.4	1.4	1.1	-1.1
** assay was unavailable by the end of the study
* denotes assay interference

## Sheet: S3c. IPP Dose Response_PoD
ASSAY NAME	ligand / control	RESPONSE/READOUT	1,2-Octanediol (100 uM)	2-Amino-6-chloro-4-nitrophenol (100 uM)	2-Methylresorcinol (100 uM)	Aspartame (100 uM)	Azathioprine (10 uM)	Benzocaine (100 uM)	Butyl 4-hydroxybenzoate (10 uM)	Cetirizine dihydrochloride (10 uM)	Chlorpyrifos (10 uM)	Cyclophosphamide (100 uM)	DEET (100 uM)	Digoxin (10 uM)	Fenazaquin (10 uM)	Fenbuconazole (10 uM)	Fluazinam (10 uM)	Furosemide (100 uM)	HC Red 3 (100 uM)	Ibuprofen (100 uM)	Ketoconazole (10 uM)	L-Valine (100 uM)	Nitrofurantoin (10 uM)	Oxytetracycline hydrochloride (10 uM)	Panthenol (100 uM)	Paracetamol (100 uM)	Topiramate (100 uM)	Trimellitic anhydride (100 uM)	Alpha-Cypermethrin (10 uM)	Dexamethasone (100 uM)	Gluteraldehyde solution (10 uM)	Glybenclamide (100 uM)	Hydralazine hydrochloride (10 uM)	Metformin (100 uM)	Metoclopramide (100 uM)	Norverapamil hydrochloride (10 uM)	Butylated Hydroxyanisole (10 uM)	Sodium Cyclamate (100 uM)	Ethylzingerone (100 uM)	Warfarin (100 uM)
Monoamine oxidase type A, MAOA (r) (antagonist radioligand)	clorgyline	Specific binding						[6.0,8.1]								[31.4, 43.4]			[37.4,59.3]														[5.7,8.8]						[5.25, 9.23]
Acetylcholinesterase, ACHE (h)	galanthamine	Enzymatic activity																																	[43.9,81.3]
5-hydroxytryptamine receptor 1B, HTR1B (h) (antagonist radioligand)	serotonin	Specific binding																																	[23.4,41.6]
cGMP-inhibited 3',5'-cyclic phosphodiesterase A, PDE3A (h)	milrinone	Enzymatic activity		[20.2,36.9]															[23.3,44.2]													[90.7,195.6]
Androgen receptor, AR (h) (agonist radioligand)	testosterone	Specific binding														[35.2,66]														[5.1,6.2]
Muscarinic acetylcholine receptor M1, CHRM1 (h) (antagonist radioligand)	pirenzepine	Specific binding
cAMP-specific 3',5'-cyclic phosphodiesterase 4D, PDE4D (h)	Ro 20-1724	Enzymatic activity		[46.7,75.7]							[29.4,93.8]								[38.3,59.1]													[93,166.3]							[27.9,43.8]
Endothelin-1 receptor, EDNRA (h) (agonist radioligand)	endothelin-1	Specific binding
Glucocorticoid receptor, NR3C1 (h) (agonist radioligand)	dexamethasone	Specific binding															[3.8,5.0]													[0.0031, 0.0036]
Histamine H2 receptor, HRH2 (h) (antagonist radioligand)	cimetidine	Specific binding																																		[6.8,12]
Kappa-type opioid receptor OPRK1 (h) (agonist radioligand)	U 50488	Specific binding													[9.9,25.8]	[5.8,13]
Prostaglandin G/H synthase 1, PTGS1(h)	Diclofenac	Enzymatic activity		[12.4,17.5]	[0.9,2.3]													[78.2,136]	[18.5,37.5]	[1.7,4.8]						[52.6,77.3]									[39.3,104.4]				[43.8,122.9]
Voltage-dependent L-type Ca2+ channel (dihydropyridine site), CACNA1C (r) (antagonist radioligand)	nitrendipine	Specific binding														[8.5,12.5]	[0.9,2.9]												[1.4,3.1]							>1.0
Alpha-1A adrenergic receptor, ADRA1A (h) (antagonist radioligand)	WB 4101	Specific binding														[45.9,79.5]																			[54.1,104.4]	[1.7,2.7]
5-hydroxytryptamine receptor 1A, HTR1A (h) (agonist radioligand)	8-OH-DPAT	Specific binding																																	[3.6,5.2]	[0.6,1]
Potassium Voltage-Gated Channel Kv non-selective, KCNQ1 (r) (antagonist radioligand)	α-dendrotoxin	Specific binding
Alpha-2A adrenergic receptor, ADRA2A (h) (antagonist radioligand)	yohimbine	Specific binding																																	[2.5,3.1]	[1.5,2.7]
Beta-1 adrenergic receptor, ADRB1 (h) (agonist radioligand)	atenolol	Specific binding																	[57.2,90.1]
Cannabinoid receptor 1, CNR1 (h) (agonist radioligand)	CP 55940	Specific binding													[41.4,74.6]	[91.7,145.7]	[99.8,99.8]
Gamma-aminobutyric acid receptor subunit alpha-1 BZD site, GABRA1A (r) (agonist radioligand)	diazepam	Specific binding
Cholecystokinin receptor type A, CCKAR (h) (agonist radioligand)	CCK-8s	Specific binding									[8.9,17]				[6.6,11]	[31,48.7]	[3.1,6.7]															[8.1,13.6]
Sodium-dependent dopamine transporter, SLC6A3 (h) (antagonist radioligand)	BTCP	Specific binding						[36,45.5]							[4.72, 8.67]	[8.3,13.1]	[2.1,4]												[8.3, 38.6]
Beta-2 adrenergic receptor, ADRB2 (h) (antagonist radioligand)	ICI 118551	Specific binding
Dopamine receptor D1, DRD1 (h) (antagonist radioligand)	SCH 23390	Specific binding														[67.3,93.3]																			[11, 16]
Sodium channel protein type 5 subunit alpha (site 2), SCN5A (r) (antagonist radioligand)	veratridine	Specific binding														[4.4,43.4]																				[1.5,2.4]
Neuronal acetylcholine receptor subunit alpha-4, CHRNA4 (h) (agonist radioligand)	nicotine	Specific binding
Glutamate receptor ionotropic NMDA 1 non-selective, GRIN1 (r) (antagonist radioligand)	CGS 19755	Specific binding
Cannabinoid receptor 2, CNR2 (h) (agonist radioligand)	WIN 55212-2	Specific binding														[38.8,55.6]
5-hydroxytryptamine receptor 3A, HTR3A (h) (antagonist radioligand)	MDL 72222	Specific binding																																	[2.2.8]
Adenosine receptor A2a, ADORA2A (h) (agonist radioligand)	NECA	Specific binding
Sodium-dependent serotonin transporter, SLC6A4 (h) (antagonist radioligand)	imipramine	Specific binding																			[0.38, 0.58]															[0.8,1.0]
Prostaglandin G/H synthase 2, PTGS2 (h)	NS398	Enzymatic activity		[1.53,2.74]	[13.7,20.8]													[121,286.8]	[2.17, 4.16]	[0.17, 0.42]						[39.1, 60]							[2.1,5.0]				[0.6,1.1]		[1.39,4.36]
5-hydroxytryptamine receptor 2B, HTR2B (h) (agonist radioligand)	(±)DOI	Specific binding						[56.9,101.1]	[6.58, 13.82]		[1.85, 4.16]		[53.7, 86.1]		[3.6,10.1]	[55.9,251.3]	[3.6,11.7]		[21.7,42.6]										>0.57						[0.2,0.33]	[0.017,0.027]	[1.6,5.6]
5-hydroxytryptamine receptor 2A, HTR2A (h) (agonist radioligand)	±)DOI	Specific binding									[29.2,48.2]					[5,10]	[3.9,28.8]				[12,20.3]											[31.6,60.1]			[2.5,3.1]	[2.2,3.2]	[2.2,3.2]
Muscarinic acetylcholine receptor M2, CHRM2 (h) (antagonist radioligand)	methoctramine	Specific binding																			[4.7,6.9]														[56.1,83.7]
Histamine H1 receptor, HRH1 (h) (antagonist radioligand)	pyrilamine	Specific binding								[0.081, 0.096]
Dopamine receptor D2, DRD2 (h) (agonist radioligand)	7-OH-DPAT	Specific binding														[26.8,61.8]																			[0.046, 0.075]	[1.4,3.1]
Mu-type opioid receptor, OPRM1 (h) (agonist radioligand)	DAMGO	Specific binding														[2.86,3.62]
Tyrosine-protein kinase Lck, LCK (h)	staurosporine	Enzymatic activity																																		>35.8
Delta-type opioid receptor, OPRD1 (h) (agonist radioligand)	DPDPE	Specific binding														[7.1,12.2]					[1.9,2.9]											[37.7,57.2]
Vasopressin V1a receptor, AVPR1A (h) (agonist radioligand)	[d(CH2)5 1,Tyr(Me)2]-AVP	Specific binding														[7.7,10.9]
Muscarinic acetylcholine receptor M3, CHRM3 (h) (antagonist radioligand)	4-DAMP	Specific binding
Potassium voltage-gated channel subfamily H member 2 hERG, KCNH2 (h)- [3H] Dofetilide	Terfenadine	Specific binding														[34.5,53.3]																				[1.9,2.6]
Sodium-dependent noradrenaline transporter, SLC6A2 (h) (antagonist radioligand)	protriptyline	Specific binding						[52.4,79]			[4.3,8.5]				[2.86, 4.67]	[25.7,33.8]	[0.9,1.5]																		[116.2,266]
Constitutive androstane receptor CAR, NR1I3 (h) (agonist effect)	CITCO for control	Coactivator recruitment																											[0.49, 0.79]
Constitutive androstane receptor CAR, NR1I3 (h) (antagonist effect)	CITCO	Coactivator recruitment		[40.9,86.1]													[1.2,1.8]		[29.7,46.9]
Peroxisome proliferator-activated receptor alpha, PPARA (h) (agonist)	GW 7647 for control	Coactivator recruitment
Peroxisome proliferator-activated receptor alpha, PPARA (h) (antagonist)	GW 7647	Coactivator recruitment															[3.5,4.8]		[45,65.5]														>28.2
Peroxisome proliferator-activated receptor delta, PPARD (h) (agonist)	GW 0742 for control	Coactivator recruitment
Peroxisome proliferator-activated receptor delta, PPARD (h) (antagonist)	GW 0742	Coactivator recruitment																	[21.1,115]														[1.2,1.2]
Peroxisome proliferator-activated receptor gamma, PPARG (h) (agonist)	rosiglitazone for control	Coactivator recruitment
Peroxisome proliferator-activated receptor gamma, PPARG (h) (antagonist)	rosiglitazone	Coactivator recruitment															[0.43, 0.61]		[43.7,63.3]
Pregnane X receptor PXR, NR1I2 (h) (agonist)	T0901317 for control	Coactivator recruitment																											[2.2,9.9]
Pregnane X receptor PXR, NR1I2 (h) (antagonist)	T0901317	Coactivator recruitment		[37.1,80.3]													[0.67, 0.98]		[4.11, 6.71]		[7.8,21.8]
Progesterone receptor, PGR (h) (agonist)	progesterone for control	Coactivator recruitment										>300																		[0.7,1.2]
Progesterone receptor, PGR (h) (antagonist)	progesterone	Coactivator recruitment																	[35.9,63.2]
Vitamin D3 receptor, VDR (h) (agonist)	calcitriol for control	Coactivator recruitment
Vitamin D3 receptor, VDR (h) (antagonist)	calcitriol	Coactivator recruitment																	[66.7,81.3]
Mineralocorticoid receptor, NR3C2 (h)**	Aldosterone	Specific binding
Retinoic Acid Receptor gamma, RARG (h)**	9-cis-Retinoic acid	Specific binding
Estrogen receptor, ER1 (h) (agonist)	estriol	Coactivator recruitment
Estrogen receptor, ER1 (h) (antagonist)	estriol	Coactivator recruitment
Estrogen receptor beta, ESR2 (h) (agonist)	estriol	Coactivator recruitment
Estrogen receptor beta, ESR2 (h) (antagonist)	estriol	Coactivator recruitment
Retinoic acid receptor alpha, RARA (h) (agonist)	TTNPB	Coactivator recruitment
Retinoic acid receptor alpha, RARA (h) (antagonist)	TTNPB	Coactivator recruitment
Retinoic acid receptor RXR-alpha, RXRA (h) (agonist)	fluorobexarotene	Coactivator recruitment
Retinoic acid receptor RXR-alpha, RXRA (h) (antagonist)	fluorobexarotene	Coactivator recruitment
Retinoic acid receptor RXR-beta, RXRB (h) (agonist)	fluorobexarotene	Coactivator recruitment
Retinoic acid receptor RXR-beta, RXRB (h) (antagonist)	fluorobexarotene	Coactivator recruitment
Thyroid hormone receptor alpha, THRA (h) (agonist)	T3	Coactivator recruitment
Thyroid hormone receptor beta, THRB (h) (agonist)	T3	Coactivator recruitment
Angiotensin II receptor Type-1, AGTR1 (h)	Saralasin	Specific binding
Angiotensin-converting enzyme 2, ACE2 (h)	captopril	Enzymatic activity																											[2.7,6.8]
Tubulin (r)	Colchicine	Specific binding
Carbonic anhydrase II, CA2 (h)	acetazolamide	Enzymatic activity																[1.38, 1.8]									[0.16,0.26]					[22.6,39.4]
** assay was unavailable by the end of the study

## Sheet: S4. Observations
Chemical	Exposure Observations	Bioactivity Observations
Chemicals with high risk exposure scenarios that the toolbox is not protective for
Trimellitic Anhydride	At L2, in vitro data available only for phys-chem properties.	A BER < threshold is not determined from any of the in vitro PoDs. Mechanism of toxicity is believed to be reacting with proteins to form haptens in the lung, triggering an immune response.
Warfarin	L2 significantly underpredicts the L3 Cmax	Mechanism of action is inhibition of the Vitamin K Exposide Reductase enzyme, which is not explicitly tested.
Chemicals with high risk exposure scenarios that the toolbox is protective for, but the mechanism of action is not detected
Azathioprine	L2 significantly overpredicts exposure compared to L3. In vitro data available only for fraction unbound at L2.	At L2 the two scenarios for Azathiorpine have the smallest BERs of all tested. The leading PoD is extrapolated below the lowest dose tested in the CSP. The mechanism of toxicity is believed to be inhibition of DNA, RNA and protein synthesis through formation of a metabolite that acts as a purine mimic. This mechanism is not obviously detected from the assays but a protective decision is still mad…
Benzocaine	No dermal penetration parameters available at L2 for topical application scenario.	BER < threshold determined from only HTTr BIFROST MCF-7. Significant difference in the HTTr PoDs between MCF-7, HepG2 and the HepaRG cells; benzocaine is known to undergo extensive metabolism, perhaps in a detoxifting manner. The mechanism of toxicity is a metabolite-driven formation of Methemoglobin (MetHb), as expected this is not picked up in the assays however multiple platform PoDs give an u…
Chlorpyrifos	L2 significantly overpredicts exposure compared to L3.	BER < threshold determined from HTTr BIFROST HepG2 only. Small number of probes responding at low doses, with PoD extrapolated beyond lowest test dose. Responses appear true. Mechanism of action is aging of the acetylcholinesterase (AChE) enzyme by the oxon metabolite. No AChE effects detected in the IPP panel although the assay is not performed in the presence of a metabolising system.
Cyclophosphamide	n/a	Protective decision using all PoDs at L1 and L2. Mechanism of toxicity is DNA binding by phospharmide mustard metabolite, although no DNA damage effects detected in the assays.
Digoxin	The largest observed underprediction at L2 compared to L3. This is most likely due to the role of transporters in the uptake and movement of digoxin around the body.	BER < threshold determined from cell stress panel only. Mechanism of action is reversible inhibition of Na-K ATPase enzyme which indirectly affects calcium flux. This enzyme is not tested in the IPP panel and no effects seen in other ion channels.
Glybenclamide	n/a	BER < threshold determined from HTTr BIFROST HepaRG only which is based on two isolated responding probes. Mechanism of action is inhibition of ATP-sensitive potassium channels which is not detected in the IPP panel.
Hydralazine hydrochloride	n/a	Mechanism of action is interference with calcium transport to relax arteriolar smooth muscle which is not picked up in the IPP panel. Other known interactions such as COX-2 and MAO-A are detected in the IPP panel.
Metformin	At L2, in vitro data only available for phys-chem parameters.	Only the PoD derived from the MCF-7 HTTr gives a BER < threshold, although all PoDs cluster closely. Mechanism of action is via inhibition of hepatic gluconeogenesis, affecting overall cellular energy levels. Cell stress biomarkers measuring cellular energy levels do respond but at concentrations above the predicted exposures.
Topiramate	n/a	BER < threshold determined from IPP only. Mechanism of action is via the GABA receptor which is not detected in the IPP panel, it appears to be subunit specific activity with the beta subunit present in the panel and alpha subunit being the in vivo target.
Chemicals with low risk exposure scenarios that the toolbox classifies as uncertain risk
1,2-Octanediol	Only L1 Cmax estimate available, and no information on dermal penetration.	The earliest responding probes in MCF7 data look questionable, but overall no impact on the decision made given only L1 exposure available.
2-Amino-6-chloro-4-nitrophenol	No dermal penetration parameters available for L2 prediction	BER < threshold determined from all PoDs apart from HepaRG and HepG2 BMD pathway PoDs leading to misclassification of this chemical within a safe use scenario as uncertain risk. There is no literature evidence to reflect the receptor interactions detected in the IPP panel.
2-methyl-1,3-benzenediol	At L2, in vitro data only availble for phys-chem parameters.	Mechanism of toxicity in traditional studies is believed to be through thyroid related activity; the leading PoD is interaction with Thyroperoxidase in the IPP panel. There is also corresponding literature for the effects of resorcin structures on COX2, as picked up in the IPP Panel albeit with a BER that classifies the approved cosmetic use level as uncertain risk.
Butylated Hydroxyanisole	n/a	Key mechanism of toxicity identified in the literature is thought to be adverse neurodevelopmental effects as a result of thyroid inhibition. This is picked up in the IPP panel and the inhibition of Thyroperoxidase is the leading PoD albeit with a calculated BER that misclassifies the ADI as uncertain risk.
Butylparaben	At L2, in vitro data only available for phys-chem parameters.	BER < threshold determined from HTTr BIFROST MCF-7 only. Very small fold changes observed and few probes responding, however dose response appears true. Parabens are known to be extensively detoxified by metabolism, and HepaRG PoDs are larger potentially reflecting this.
Cypermethrin	At L2, in vitro data only available for phys-chem parameters.	Mechanism of insecticide action is through targeting the insect voltage-gated sodium channel, it is expected that targeting of the mammalian ion channels is the primary mode of toxicity in humans. This is reflected in the IPP panel with responses observed in neurotransmitter receptors and ion channels.
Cyclamate	n/a	A BER < threshold is only determined using the HTTr BIFROST HepG2 PoD. HepG2 and MCF-7 BIFROST results look like potential false positives with single isolated gene changes orders of magnitude below the next lowest responding probe. There were minimal responding probes across all three cell lines: 22 in HepG2, 7 in HepaRG and 18 in MCF-7 (with CDS > 0.5).
DEET	No in vitro data for dermal penetration at L2 for dermal exposure scenario.	BERs < threshold are determined from all PoDs except pathway level BMDs in all cell lines. The mode of action is insect specific, however high oral doses are associated with sickness, bradycardia and seizures thought to be caused by acetylcholinesterase interaction. This is not reflected in the IPP panel.
Ethylzingerone	At L2, in vitro data only available for phys-chem parameters.	No specific mechanism of action
Fenazaquin	At L2, in vitro data only available for phys-chem properties.	Mechanism of action is insect-specific. Cell stress panel PoD is extrapolated beyond lowest concentration for leading biomarkers which suggests the concentration range tested was not low enough.
Fluazinam	At L2, in vitro data only available for phys-chem properties.	BER < threshold determined from HTTr, although these are borderline. Mechanism of action is thought to be uncoupling of the oxidative phosphorylation chain in mitochdondria. The seahorse assays within the cell stress panel do report activity and with a very large magnitude of change in the OCR biomarker.
Glutaraldehyde	At L2, in vitro data available for dermal penetration only.	Low confidence in MCF-7 HTTr results; isolated probe changes, small magnitude of change and questionable dose response for some responding probes.
Ketoconazole (dermal)	No dermal absorption data available to parameterise L2 PBK models for shampoo scenarios.	BER < threshold determined from HTTr BIFROST HepG2 only, PoD dependent on activity in CYP1A1 only. Mechanism of action is prevention of ergosterol synthesis, and is known to be a potent inhibitor of the aromatase enzyme which is detected in the IPP panel.
Panthenol	Only L1 Cmax estimate available.	HepaRG HTTr BIFROST PoD is likely a false positive. Single probe responding < 100uM with next lowest probe at 5100 uM.
L-Valine	At L2, in vitro data only availble for phys-chem parameters.	No specific mechanism of action
Chemicals with all exposure scenarios correctly classified
Aspartame	n/a	All PoDs lead to large BERs. The leading PoD is from the HTTr with very few probes responding, however the dose responses do look real. There is some literature evidence of aspartame impacting mitochondrial functionality at high doses and the CSP shows some small effects on PGC1alpha/Nrf2 and the ECAR (seahorse).
Cetirizine Hydrochloride	n/a	BER < threshold determined from IPP PoD only, although HepaRG activity gives borderline BER. Mechanism of action is selective inhibition of the peripheral histamine H1 receptor which is detected in the IPP panel and is the leading PoD contributing to protective uncertain risk decision.
Dexamethasone	n/a	The mechanism of action of dexamethasone is mimicry of glucocorticoid, binding to the glucocorticoid receptor is detected in the IPP and the calculated AC50 gives a protective BER for both scenarios. Leading PoDs from HTTr in HepG2 and MCF7. In HepG2 this is based on a single gene change, however this gene is associated with the hypoxic mechanism of action of dexamethasone. In MCF7 cells, the ear…
Fenbuconazole	n/a	Mechanism of action is thought to be sterol specific. Other azole fungicides affect steroid biosynthesis through interaction with the Aromatase enzyme, this is detected for Fenbuconazole in the IPP but is not the lowest platform PoD.
Furosemide	L2 significantly overestimated Cmax compared to L3 predictions.	The primary mechanism of action is inhibition of electrolyte reabsorption from the kidneys by binding to the Na-K-2Cl transporter which is not present in the IPP panel. Secondary mode of action is vasodilation as a result of increased prostaglandin synthesis, both PTGS1 and PTGS2 responded in the IPP panel.
HC Red 3	Significant reduction in Cmax at L2 compared to L1.	No specific mechanism of action.
Ibuprofen	n/a	Mechanism of action is COX1 and COX2 inhibition which are both detected in the IPP panel.
Ketoconazole (oral)	No dermal absorption data available to parameterise L2 PBK models for shampoo scenarios.	Mechanism of action is prevention of ergosterol synthesis, and is known to be a potent inhibitor of the aromatase enzyme which is detected in the IPP panel.
Metoclopramide	n/a	BER < threshold determined from IPP PoD only. Mechanism of action is antagonism of the D2 receptor which is present in the IPP panel and is the leading PoD for BER calculation.
Nitrofurantoin	n/a	Mechanism of action is poorly understood but believed to be bacteria-specific.
Oxytetracycline Hydrochloride	n/a	Mechanism of action is specific to prokaryotic cells.
Paracetamol	n/a	Mechanism of action is COX1 and COX2 inhibition which are both detected in the IPP panel.
Verapamil Hydrochloride	n/a	BER < threshold determined from IPP only. Mechanism of action is blockage of calcium channels which is detected in IPP panel amongst other receptor activity.

## Sheet: S5. In Vivo PoD selection
chem_id	Chemical	PoD (mg/kg bw/day)	PoD type	Species	Study duration	Rationale
50	1,2-Octanediol	150	NOAEL	rat	developmental	Lowest NOAEL seen in both developmental and subchronic studies. Chronic NOAEL was higher.
46	2-Amino-6-chloro-4-nitrophenol	30	LOAEL	rat	90 day oral rat study.	NOAEL for both the dev tox and the subchronic studies
44	2-Methyl-1,3-benzenediol	100	NOAEL	rat	90 day oral rat study.	NOAEL from rat repeat dose study, lower than NOAEL from repro sutdy
42	Aspartame	1614	NOAEL	rat	38 days	lowest NOAEL quoted is from a developmental neurotoxicity sutdy.
36	Butylparaben	10	LOAEL	rat	subchronic - 8 weeks	Varied data available for Butylparaben. The SCCS uses a BMDL5 of 24 mg/kg/day. Oishi studes give the lowest PoDs of 10 or 14.4 mg/kg/day, but these studies were flawed. Real NOAEL is 1000 mg/kg/day as butyl paraben is practically inert. Oishi PoD selected in this case to mirror the process taken with NAM PoDs - minimum PoD.
32	Chlorpyrifos	0.01	NOAEL	dog	2 years	Lowest NOAEL was from a dog chronic study (inhibition of plasma and erythrocyte ChE)
31	Cyclophosphamide	45	NOAEL	mouse	42 days	Lowest NOAEL from a developmental neurotox study
58	Cypermethrin	1	NOAEL	dog	52 weeks	Lowest NOAEL is 0.5 mg/kg from a rat chronic study, but the route of administration isn't reported. 1 mg/kg/day is NOAEL from 52 week dog study
29	DEET	100	NOAEL	-	364 days	Lowest human-relevant NOAEL was from a subchronic study. NOAEL of 25 mkd from 2-gen study appears to be based on alpha-2-u nephropathy which is not relevant for humans (https://doi.org/10.1016/B978-0-12-374367-1.00098-7)
59	Dexamethasone	0.001	NOAEL	rat	endocrine toxicity study	ECFA ADI (https://www.ncbi.nlm.nih.gov/pmc/articles/PMC7004926/)
22	Fenbuconazole	0.38	NOAEL	dog	52 weeks	Lowest NOAEL from a chronic dog study
20	Fluazinam	0.38	NOAEL	rat	104 weeks	Lowest NOAEL from a rat chronic study.
19	Furosemide	46.9	NOEL	rat	chronic	The lowest NOEL (no NOAELs quoted). Chronic NTP study
62	Glutaraldehyde	1	NOAEL	rat	7 days	The lowest NOAEL from a rat repeat-dose study. Not there is also a 1 year human study with a NOAEL of 3 mkd.
51	Ibuprofen	40	NOAEL	monkey	52 weeks	Lowest NOAEL quoted. Chronic monkey study.
49	Ketoconazole	6.25	NOEL	rat	28 days	From a rat 28-day study, based on changes in thyroid hormone levels.
47	L-valine	666	NOAEL	rat	repeat dose	Lowest NOAEL quoted from a rat RDT study
45	Nitrofurantoin	60	NOAEL	mouse	2 years	60 mg/kg/day is the lowest NOAEL from the ToxRefDB, from a NTP study
43	Oxytetracycline hydrochloride	50	NOAEL	dog	12 months (dog), 24 months (rat)	Lowest NOAEL from a chronic dog study and chronic rat study
39	Paracetamol	30	LOEL	rat	repeat dose toxicity : oral	Listed as both a NOAEL and a LOAEL - potentially a NOAEL for male rats and LOAEL for female rats given the incidence of mononuclear cell leukemia at 600 ppm (30 mg/kg)
35	Trimellitic anyhydride	300	NOEL	rat	repeat dose	Adjusted from NOAEL of 10000ppm dietary intake - ECHA dossier. Other studies referenced are for trimellitic acid.
18	Ethylzingerone	100	NOAEL	rat	90 day oral rat study.	SCCS considered 300 as a local NOAEL but noted that the neurological effects were more concerning than the authors thought - BMD 220 and BMDL 110 mkd calculated however NOAEL of 100 taken forward as Pod (SCCS/1582/16)
60	HC Red 3	90	NOAEL	mouse	90 day oral rat study.	NOAEL of 125 mkd adjusted for 5 day dosing regimen. 90 mkd used as critical PoD by SCCS
40	Azathioprine	3	NOAEL	rat	28 days	NOAEL from a repeat dose rat study based on haematological changes.

## Sheet: S6. Chemical details
Chem ID	Chemical	IUPAC Name	CAS	SMILES	QSAR SMILES	Molecular Formula	Molecular weight		CAS Number	Supplier	Product Number
50	1,2-Octanediol;-;	Octane-1,2-diol	1117-86-8	CCCCCCC(O)CO	CCCCCCC(O)CO	C8H18O2	146.23		1117-86-8	Sigma	213705-10g
46	2-Amino-6-chloro-4-nitrophenol;-;	2-Amino-6-chloro-4-nitrophenol	6358-09-4	NC1=C(O)C(Cl)=CC(=C1)[N+]([O-])=O	NC1=C(O)C(Cl)=CC(=C1)[N+]([O-])=O	C6H5ClN2O3	188.57		6358-09-4	TCI	A2245
44	2-Methyl-1,3-benzenediol;-;2-methylresorcinol;-;	2-Methylbenzene-1,3-diol	608-25-3	CC1=C(O)C=CC=C1O	CC1=C(O)C=CC=C1O	C7H8O2	124.14		608-25-3	Sigma	302589-25G
42	Aspartame;-;	Methyl L-alpha-aspartyl-L-phenylalaninate	22839-47-0	COC(=O)[C@H](CC1=CC=CC=C1)NC(=O)[C@@H](N)CC(O)=O	COC(=O)C(CC1=CC=CC=C1)NC(=O)C(N)CC(O)=O	C14H18N2O5	294.3		22839-47-0	Sigma - Supelco	PHR1381-1G
40	Azathioprine;-;	6-[(1-Methyl-4-nitro-1H-imidazol-5-yl)sulfanyl]-7H-purine	446-86-6	CN1C=NC(=C1SC1=NC=NC2=C1NC=N2)[N+]([O-])=O	CN1C=NC(=C1SC2=NC=NC3=C2NC=N3)[N+]([O-])=O	C9H7N7O2S	277.27		446-86-6	Sigma - Supelco	PHR1282-1G
38	Benzocaine;-;	Ethyl 4-aminobenzoate	94-09-7	CCOC(=O)C1=CC=C(N)C=C1	CCOC(=O)C1=CC=C(N)C=C1	C9H11NO2	165.19		94-09-7	Sigma - Supelco	PHR1158-1G
	Butylated hydroxyanisole;	mixture of 2- and 3-tert-butyl-4-methoxyphenol	25013-16-5	COC1=CC=C(O)C=C1.CC(C)(C)* |c:7,t:2,4,lp:1:2,6:2,m:13:8.7|	CC(C)(c1c(OC)ccc(O)c1)C	C11H16O2	180.24
56				COC1=CC=C(O)C=C1.CC(C)(C)* |c:7,t:2,4,lp:1:2,6:2,m:13:8.7|	CC(C)(c1cc(OC)ccc1O)C				25013-16-5	Sigma	B1253-100g
36	Butylparaben;-;	Butyl 4-hydroxybenzoate	94-26-8	CCCCOC(=O)C1=CC=C(O)C=C1	CCCCOC(=O)C1=CC=C(O)C=C1	C11H14O3	194.23		94-26-8	Sigma	54680-50G-F
34	Cetirizine dihydrochloride;-;	(2-{4-[(4-Chlorophenyl)(phenyl)methyl]piperazin-1-yl}ethoxy)acetic acid--hydrogen chloride (1/2)	83881-52-1	Cl.Cl.OC(=O)COCCN1CCN(CC1)C(C1=CC=CC=C1)C1=CC=C(Cl)C=C1	OC(=O)COCCN1CCN(CC1)C(C2=CC=CC=C2)C3=CC=C(Cl)C=C3	C21H27Cl3N2O3	461.8		83881-52-1	Sigma - Supelco	PHR1656
32	Chlorpyrifos;-;	O,O-Diethyl O-(3,5,6-trichloropyridin-2-yl) phosphorothioate	2921-88-2	CCOP(=S)(OCC)OC1=NC(Cl)=C(Cl)C=C1Cl	CCOP(=S)(OCC)OC1=NC(Cl)=C(Cl)C=C1Cl	C9H11Cl3NO3PS	350.6		2921-88-2	Sigma	45395-100MG
57	Cyclamate;	Sodium cyclohexylsulfamate	139-05-9	[Na+].[O-]S(=O)(=O)NC1CCCCC1	OS(=O)(=O)NC1CCCCC1	C6H12NNaO3S	201.22		139-05-9	Sigma	47827
31	Cyclophosphamide;-;	2-[Bis(2-chloroethyl)amino]-1,3,2lambda~5~-oxazaphosphinan-2-one	50-18-0	ClCCN(CCCl)P1(=O)NCCCO1	ClCCN(CCCl)P1(=O)NCCCO1	C7H15Cl2N2O2P	261.08		6055-19-2	Sigma - Supelco	PHR1404-1G
58	Cypermethrin;-;	Cyano(3-phenoxyphenyl)methyl 3-(2,2-dichloroethenyl)-2,2-dimethylcyclopropane-1-carboxylate	52315-07-8	CC1(C)C(C=C(Cl)Cl)C1C(=O)OC(C#N)C1=CC=CC(OC2=CC=CC=C2)=C1	CC1(C)C(C=C(Cl)Cl)C1C(=O)OC(C#N)C3=CC=CC(OC2=CC=CC=C2)=C3	C22H19Cl2NO3	416.3		67375-30-8	Sigma-Supelco	45806-100MG
29	DEET;-;	N,N-Diethyl-3-methylbenzamide	134-62-3	CCN(CC)C(=O)C1=CC=CC(C)=C1	CCN(CC)C(=O)C1=CC=CC(C)=C1	C12H17NO	191.27		134-62-3	Sigma-Supelco	36542-250MG
59	Dexamethasone;-;	9-Fluoro-11beta,17,21-trihydroxy-16alpha-methylpregna-1,4-diene-3,20-dione	50-02-2	[H][C@@]12C[C@@H](C)[C@](O)(C(=O)CO)[C@@]1(C)C[C@H](O)[C@@]1(F)[C@@]2([H])CCC2=CC(=O)C=C[C@]12C	CC4CC3C2CCC1=CC(=O)C=CC1(C)C2(F)C(O)CC3(C)C4(O)C(=O)CO	C22H29FO5	392.5		50-02-2	Sigma - Supelco	PHR1526-1G
27	Digoxin;-;	3beta-{[2,6-Dideoxy-beta-D-ribo-hexopyranosyl-(1->4)-2,6-dideoxy-beta-D-ribo-hexopyranosyl-(1->4)-2,6-dideoxy-beta-D-ribo-hexopyranosyl]oxy}-12beta,14-dihydroxy-5beta-card-20(22)-enolide	20830-75-5	C[C@H]1O[C@H](C[C@H](O)[C@@H]1O)O[C@H]1[C@@H](O)C[C@H](O[C@H]2[C@@H](O)C[C@H](O[C@H]3CC[C@@]4(C)[C@H](CC[C@@H]5[C@@H]4C[C@@H](O)[C@]4(C)[C@H](CC[C@]54O)C4=CC(=O)OC4)C3)O[C@@H]2C)O[C@@H]1C	CC1OC(CC(O)C1O)OC8C(O)CC(OC7C(O)CC(OC6CCC2(C)C(CCC3C2CC(O)C4(C)C(CCC34O)C5=CC(=O)OC5)C6)OC7C)OC8C	C41H64O14	780.9		20830-75-5	Sigma - Supelco	D6003-5g
60	Ethylzingerone;	4-(3-Ethoxy-4-hydroxyphenyl)butan-2-one	569646-79-3	CCOC1=CC(CCC(C)=O)=CC=C1O	CCOC1=CC(CCC(C)=O)=CC=C1O	C12H16O3	208.26		569646-79-3	Molport	EN300-65784
24	Fenazaquin;-;	4-[2-(4-tert-Butylphenyl)ethoxy]quinazoline	120928-09-8	CC(C)(C)C1=CC=C(CCOC2=NC=NC3=C2C=CC=C3)C=C1	CC(C)(C)C3=CC=C(CCOC1=NC=NC2=C1C=CC=C2)C=C3	C20H22N2O	306.4		120928-09-8	Sigma - Supelco	31635-100MG
22	Fenbuconazole;-;	4-(4-Chlorophenyl)-2-phenyl-2-[(1H-1,2,4-triazol-1-yl)methyl]butanenitrile	114369-43-6	ClC1=CC=C(CCC(CN2C=NC=N2)(C#N)C2=CC=CC=C2)C=C1	ClC3=CC=C(CCC(CN1C=NC=N1)(C#N)C2=CC=CC=C2)C=C3	C19H17ClN4	336.8		114369-43-6	Sigma - Supelco	31654-100MG
20	Fluazinam;-;	3-Chloro-N-[3-chloro-2,6-dinitro-4-(trifluoromethyl)phenyl]-5-(trifluoromethyl)pyridin-2-amine	79622-59-6	[O-][N+](=O)C1=CC(=C(Cl)C(=C1NC1=C(Cl)C=C(C=N1)C(F)(F)F)[N+]([O-])=O)C(F)(F)F	[O-][N+](=O)C1=CC(=C(Cl)C(=C1NC2=C(Cl)C=C(C=N2)C(F)(F)F)[N+]([O-])=O)C(F)(F)F	C13H4Cl2F6N4O4	465.09		79622-59-6	Sigma - Supelco	34095-100MG
19	Furosemide;-;	4-Chloro-2-{[(furan-2-yl)methyl]amino}-5-sulfamoylbenzoic acid	54-31-9	NS(=O)(=O)C1=C(Cl)C=C(NCC2=CC=CO2)C(=C1)C(O)=O	NS(=O)(=O)C2=C(Cl)C=C(NCC1=CC=CO1)C(=C2)C(O)=O	C12H11ClN2O5S	330.74		54-31-9	Sigma - Supelco	PHR1057-1G
62	Glutaraldehyde;-;	Pentanedial	111-30-8	O=CCCCC=O	O=CCCCC=O	C5H8O2	100.12		111-30-8	Sigma	340855
63	Glybenclamide;-;	5-Chloro-N-(2-{4-[(cyclohexylcarbamoyl)sulfamoyl]phenyl}ethyl)-2-methoxybenzamide	10238-21-8	COC1=C(C=C(Cl)C=C1)C(=O)NCCC1=CC=C(C=C1)S(=O)(=O)NC(=O)NC1CCCCC1	COC1=C(C=C(Cl)C=C1)C(=O)NCCC2=CC=C(C=C2)S(=O)(=O)NC(=O)NC3CCCCC3	C23H28ClN3O5S	494		10238-21-8	Sigma	G0639-10G
18	HC Red 3;-;	2-(4-Amino-2-nitroanilino)ethan-1-ol	2871-01-4	NC1=CC(=C(NCCO)C=C1)[N+]([O-])=O	NC1=CC(=C(NCCO)C=C1)[N+]([O-])=O	C8H11N3O3	197.19		2871-01-4	TCI	A2671
64	Hydralazine hydrochloride;-;	1-Hydrazinylphthalazine--hydrogen chloride (1/1)	304-20-1	Cl.NNC1=NN=CC2=CC=CC=C12	NNC1=NN=CC2=CC=CC=C12	C8H9ClN4	196.64		304-20-1	Sigma	H1753-5G
51	Ibuprofen;-;	2-[4-(2-Methylpropyl)phenyl]propanoic acid	15687-27-1	CC(C)CC1=CC=C(C=C1)C(C)C(O)=O	CC(C)CC1=CC=C(C=C1)C(C)C(O)=O	C13H18O2	206.28		15687-27-1	Sigma	PHR1004-1G
49	Ketoconazole;-;	1-{4-[4-({(2R,4S)-2-(2,4-Dichlorophenyl)-2-[(1H-imidazol-1-yl)methyl]-1,3-dioxolan-4-yl}methoxy)phenyl]piperazin-1-yl}ethan-1-one	65277-42-1	CC(=O)N1CCN(CC1)C1=CC=C(OC[C@H]2CO[C@@](CN3C=CN=C3)(O2)C2=CC=C(Cl)C=C2Cl)C=C1	CC(=O)N1CCN(CC1)C5=CC=C(OCC3COC(CN2C=CN=C2)(O3)C4=CC=C(Cl)C=C4Cl)C=C5	C26H28Cl2N4O4	531.4		65277-42-1	Sigma - Supelco	PHR1385-1G
47	L-Valine;-;	L-Valine	72-18-4	CC(C)[C@H](N)C(O)=O	CC(C)C(N)C(O)=O	C5H11NO2	117.15		72-18-4	Sigma	94619
53	Metformin;-;	N,N-Dimethyltriimidodicarbonic diamide	657-24-9	CN(C)C(=N)NC(N)=N	CN(C)C(=N)NC(N)=N	C4H11N5	129.16		657-24-9	Sigma	SY3H6E4120F3-5G
54	Metoclopramide;-;	4-Amino-5-chloro-N-[2-(diethylamino)ethyl]-2-methoxybenzamide	364-62-5	CCN(CC)CCNC(=O)C1=CC(Cl)=C(N)C=C1OC	CCN(CC)CCNC(=O)C1=CC(Cl)=C(N)C=C1OC	C14H22ClN3O2	299.79		364-62-5	Supelco	32473
45	Nitrofurantoin;-;	1-{[(5-Nitrofuran-2-yl)methylidene]amino}imidazolidine-2,4-dione	67-20-9	[O-][N+](=O)C1=CC=C(O1)C=NN1CC(=O)NC1=O	[O-][N+](=O)C1=CC=C(O1)C=NN2CC(=O)NC2=O	C8H6N4O5	238.16		67-20-9	Sigma	N7878
43	Oxytetracycline hydrochloride;-;	(4S,4aR,5S,5aR,6S,12aS)-4-(Dimethylamino)-3,5,6,10,12,12a-hexahydroxy-6-methyl-1,11-dioxo-1,4,4a,5,5a,6,11,12a-octahydrotetracene-2-carboxamide--hydrogen chloride (1/1)	2058-46-0	Cl.CN(C)[C@H]1[C@@H]2[C@@H](O)[C@H]3C(=C(O)[C@]2(O)C(=O)C(C(N)=O)=C1O)C(=O)C1=C(C=CC=C1O)[C@@]3(C)O	CN(C)C4C3C(O)C2C(C(=O)C1=C(C=CC=C1O)C2(C)O)C(=O)C3(O)C(=O)C(C(N)=O)C4=O	C22H25ClN2O9	496.9		2058-46-0	Sigma - Supelco	PHR1325
41	Panthenol;-;	2,4-Dihydroxy-N-(3-hydroxypropyl)-3,3-dimethylbutanamide	16485-10-2	CC(C)(CO)C(O)C(=O)NCCCO	CC(C)(CO)C(O)C(=O)NCCCO	C9H19NO4	205.25		16485-10-2	Sigma	295787-100G
39	Paracetamol	N-(4-Hydroxyphenyl)acetamide	103-90-2	CC(=O)NC1=CC=C(O)C=C1	CC(=O)NC1=CC=C(O)C=C1	C8H9NO2	151.16		103-90-2	Sigma-Supelco	PHR1005
37	Topiramate;-;	[(3aS,5aR,8aR,8bS)-2,2,7,7-Tetramethyltetrahydro-2H,3aH,7H-bis[1,3]dioxolo[4,5-b:4',5'-d]pyran-3a-yl]methyl sulfamate (non-preferred name)	97240-79-4	CC1(C)O[C@@H]2CO[C@@]3(COS(N)(=O)=O)OC(C)(C)O[C@H]3[C@@H]2O1	CC3(C)OC2COC1(COS(N)(=O)=O)OC(C)(C)OC1C2O3	C12H21NO8S	339.36		97240-79-4	Supelco	PHR1600
35	Trimellitic anhydride;-;	1,3-Dioxo-1,3-dihydro-2-benzofuran-5-carboxylic acid	552-30-7	OC(=O)C1=CC=C2C(=O)OC(=O)C2=C1	OC(=O)C2=CC=C1C(=O)OC(=O)C1=C2	C9H4O5	192.12		552-30-7	Sigma	B4600-25G
66	Verapamil hydrochloride;-;	2-(3,4-Dimethoxyphenyl)-5-{[2-(3,4-dimethoxyphenyl)ethyl](methyl)amino}-2-(propan-2-yl)pentanenitrile--hydrogen chloride (1/1)	152-11-4	Cl.COC1=CC=C(CCN(C)CCCC(C#N)(C(C)C)C2=CC=C(OC)C(OC)=C2)C=C1OC	COC2=CC=C(CCN(C)CCCC(C#N)(C(C)C)C1=CC=C(OC)C(OC)=C1)C=C2OC	C27H39ClN2O4	491.1		152-11-4	Supelco	PHR1131
67	Warfarin	Sodium 2-oxo-3-(3-oxo-1-phenylbutyl)-2H-1-benzopyran-4-olate	129-06-6	[Na+].CC(=O)CC(C1=CC=CC=C1)C1=C([O-])C2=CC=CC=C2OC1=O	CC(=O)CC(C1=CC=CC=C1)C3=C(O)C2=CC=CC=C2OC3=O	C19H15NaO4	330.3		129-06-6	Sigma	PHR1435
	HTTr controls
	Trichostatin A								58880-19-6	Cambridge Bioscience	SM36-25
	Tunicamycin								66081-37-6	Abcam	ab120296
